# Supplementary material for: Kidney function on admission predicts in-hospital mortality in COVID-19
Source: PLoS One. 2020 Sep 3;15(9):e0238680. doi: 10.1371/journal.pone.0238680 (PMC7470363; doi:10.1371/journal.pone.0238680)
Supplement: S1 File — File containing dataset used for the main analysis. (XLSX) [file pone.0238680.s001.xlsx]

## Sheet: SPSS_covid_b�brek
SPSSno	No	İnfeksiyonno	GFR_normal_grup	Yaş	Cins	YatışTarihi	Yatışsüresi	Diyabet	HT	Astım	KOAH	KY	Diğer	Malignite	Sigara	ATEŞ	ÖKSÜRÜK	DİSPNE	HALSİZLİK	BALGAM	BAŞAĞRISI	KOKUTATBOZUKLUĞU	MYALJİ	BURUNTIKANIKLIĞI	İSHAL	BULANTIKUSMA	DİĞER_A	DİĞER_B	TanıKlinik	PCRever	SO2	AST	ALT	Üre	Kreatinin	YatışkreatininegöreGFR	Pikkreatinin	PikkreatininegöreGFR	Yatışınkaçıncıgünüpikkre	Taburculukkre	TaburculukkreatininegöreGFR	Ürikasit	Sodyum	Potasyum	Kalsiyum	Albümin	CPK	TİThematüri	TİTproteinüri
1	1	620	1	45	1	2020-04-19	9	0	0	0	0	0	AS (certolizmuab)	0	.	1	0	1	0	0	0	0	0	0	0	0	0	0	1	1	88	28.3	30.2	19	0.66	116.761	0.75	110.784	6	0.69	114.647	5.5	143	4.19	8.2	3.99	80	.	.
2	2	621	1	66	2	2020-04-22	6	0	1	0	0	0	0	0	.	1	0	1	0	0	0	0	0	0	0	0	0	0	0	1	97	48.5	49.5	27	0.56	97.1629	0.77	80.4588	3	0.64	92.9868	7.5	142	3.19	8.4	3.97	57	.	.
5	5	332	1	52	2	2020-04-07	3	1	1	0	0	0	hipotroidi	0	.	0	0	1	1	0	0	0	1	0	1	0	KARIN AĞRISI	0	1	1	96	18	24.8	26	0.77	88.7736	0.78	87.3995	3	0.78	87.3995	3.5	140	3.88	8.4	3.85	98	.	.
6	6	614	1	56	1	2020-04-16	5	0	0	0	0	0	0	0	.	1	0	0	0	0	0	0	0	0	0	0	0	0	1	1	90	40	34.7	31	0.7	105.496	0.77	101.443	8	0.67	107.412	2.4	140	3.7	7.9	3.36	88	0	0
7	7	453	1	48	1	2020-04-10	5	0	0	0	0	0	0	0	.	0	0	0	0	0	0	0	0	0	0	0	0	0	1	1	98	40	60.7	33	0.89	101.106	1.07	81.6464	3	0.95	94.2745	3.5	138	4	9.1	4.37	112	.	.
8	8	495	0	64	2	2020-03-20	26	1	1	0	0	0	KBY(3/7)	0	0	0	0	0	0	0	0	0	0	0	0	0	0	0	1	1	96	18.9	4.9	99	6.02	6.79063	6.77	5.89197	4	3.49	13.127	5.7	136	4.24	8.8	3.29	28	89 rbc	3+
9	9	130	1	68	2	2020-03-24	6	0	1	0	0	0	0	0	.	1	1	0	0	0	0	0	0	0	0	0	0	0	1	1	98	21.1	17.6	28	0.84	71.4144	0.95	61.542	5	0.94	62.3344	5.2	139	5.02	8.8	3.99	74	.	.
10	10	666	1	50	2	2020-04-17	14	0	0	0	0	0	0	0	0	0	0	0	1	0	0	0	0	0	0	0	0	0	1	1	97	29.7	19.7	28	0.67	102.492	0.9	74.5545	6	0.61	105.704	4.4	139	4.43	9	4.43	89	.	.
12	12	148	1	63	1	2020-03-27	13	0	1	0	0	0	0	0	.	0	1	0	0	0	0	0	0	0	0	0	0	0	1	1	76	10.2	11.1	39	1	79.7445	1.12	69.5339	5	0.89	90.9947	4.9	136	4.24	9	4.16	125	.	.
15	15	685	1	66	2	2020-04-28	6	1	1	0	0	0	0	0	0	1	1	0	1	0	0	0	0	0	0	0	0	0	1	1	97	11.9	15.2	20	0.5	100.854	0.73	85.819	2	0.7	90.2854	3.2	143	4.24	8.9	4.28	32	.	.
16	19	667	1	52	1	2020-04-17	14	1	0	1	0	0	0	0	0	0	1	0	1	0	0	0	0	0	0	0	0	0	1	1	95	37	62	35	0.94	92.8427	1.18	70.5268	3	0.74	106.052	3.3	138	5.02	9.9	4.61	259	0	0
17	20	709	0	69	1	2020-04-25	10	1	1	0	0	0	kah	0	.	0	0	0	0	0	0	0	0	0	1	0	0	0	1	1	88	20.5	10.4	81	8.62	5.65416	13.29	3.35008	3	8.15	6.05072	7.1	137	4.49	8	3.26	330	.	.
19	22	284	1	58	1	2020-04-14	10	0	0	0	0	0	0	0	0	1	1	0	0	0	0	0	0	0	0	0	0	0	1	1	87	22	20	32	0.98	84.6374	0.98	84.6374	0	0.86	95.5851	2.9	142	4.18	8.82	4.32	105	.	.
21	24	147	1	59	1	2020-03-27	5	1	0	0	0	0	0	0	.	0	1	1	0	0	0	0	0	0	0	0	0	0	1	1	91	16	16.2	21	0.76	99.8629	0.77	99.3278	4	0.72	102.107	3.7	143	4.82	9.3	4.11	63	.	.
22	26	68	1	60	1	2020-03-26	14	0	0	0	0	0	0	0	.	0	0	0	0	0	0	0	0	0	0	0	0	0	1	1	92	25.8	31.6	49	0.87	93.8048	1.14	69.5113	10	0.99	82.4385	4.1	141	4.42	8.4	4.37	120	.	.
24	28	633	1	63	1	2020-04-24	5	0	0	0	0	0	0	0	0	0	0	1	1	0	0	0	0	0	0	0	0	0	1	1	94	20.2	22.4	20	0.78	96.0649	1.09	71.8542	3	0.78	96.0649	#NULL!	140	4.22	8.9	3.41	79	.	.
25	29	406	1	64	1	2020-04-09	14	0	0	0	0	0	akciğer ca	1	.	0	0	0	0	0	0	0	0	0	0	0	Solunum Sıkıntısı	0	1	1	80	57	47	55	1.07	72.9668	1.99	34.4617	11	1.38	53.6459	4	130	3.48	6	3.17	242	1	1
26	30	644	1	31	1	2020-04-25	4	0	0	0	0	0	0	0	.	1	0	0	1	0	0	0	0	0	0	0	0	0	1	1	#NULL!	22.1	25.1	20	0.84	116.67	0.84	116.67	0	0.84	116.67	4.1	138	3.98	9	4.64	135	.	.
27	31	482	1	37	2	2020-04-07	15	0	0	0	0	0	down	0	0	1	0	0	0	0	0	0	0	0	0	0	0	0	1	1	83	38.8	16.9	13	0.87	85.1008	1.09	64.7984	9	0.84	88.789	4.7	141	3.96	7.9	3.56	35	.	.
29	33	372	1	59	1	2020-03-24	4	0	0	0	0	0	metastatik ac ca	1	1	0	0	0	0	0	0	0	0	0	0	0	Solunum Sıkıntısı	0	1	1	60	277.5	33.3	20	1.02	80.0767	1.9	37.7477	3	1.9	37.7477	5.6	141	2.77	7.1	2.4	132	1	1
30	34	356	1	22	2	2020-04-04	8	0	0	0	0	0	0	0	.	1	0	0	1	0	0	0	0	0	1	1	İŞTAHSIZLIK	SIRT AĞRISI	1	1	96	17.8	8.9	17	0.78	107.903	0.87	94.5573	0	0.68	124.163	4.1	141	4.76	9.4	4.99	#NULL!	.	.
31	35	457	1	36	1	2020-04-14	11	0	0	0	0	0	0	0	0	1	1	0	0	0	0	0	0	0	0	0	0	0	1	1	94	17.4	13	24	0.85	112.097	1.17	79.7323	5	0.85	112.097	4.5	137	4.2	8.9	4.63	136	0	0
32	36	554	1	51	2	2020-04-13	12	0	0	0	0	0	0	0	0	0	0	1	0	0	0	0	0	0	0	0	0	0	1	1	94	39	38.4	21	0.81	84.0899	0.99	65.975	1	0.68	101.279	3.5	136	4.19	8.1	3.98	61	.	.
33	37	79	1	55	1	2020-04-03	7	0	0	0	0	0	0	0	.	0	0	1	0	0	0	0	1	0	0	0	0	0	1	1	95	66.3	118	25	0.96	88.6219	0.98	86.44	1	0.83	99.0559	6.7	141	4.36	9.2	4.17	122	.	.
35	41	749	0	91	2	2020-04-25	17	0	1	0	0	0	0	0	.	0	0	0	0	0	0	0	0	0	0	0	0	0	1	1	88	30.4	9.8	57	1.08	44.8397	1.61	27.6707	3	1.01	48.6236	7.9	131	4.69	7.8	3.65	63	bolRBC	1+
37	44	754	0	81	2	2020-04-30	11	1	1	0	1	0	kah(cabg)	0	.	0	1	0	0	0	0	0	0	0	0	0	BOĞAZ AĞRISI	0	1	1	92	14.7	7.8	53	1.81	25.7659	2.23	20.0207	3	1.99	22.9756	7	140	4.54	8.6	3.74	57	.	.
40	47	16	1	43	2	2020-03-22	1	0	0	0	0	0	sle, itp	0	.	0	0	0	0	0	0	0	0	1	0	0	POSTNAZAL AKINTI	0	1	1	99	14.6	13.9	25	0.73	100.867	0.73	100.867	0	0.73	100.867	4.5	141	4.15	9	4.23	#NULL!	.	.
41	48	200	1	46	1	2020-04-03	10	0	0	0	0	0	0	0	0	1	1	0	1	0	0	0	0	0	0	0	0	0	1	1	96	96	94.6	19	0.85	104.493	1.02	87.7336	10	1.02	87.7336	4.4	137	4.79	9.3	4.46	91	0	0
42	49	65	1	35	1	2020-03-30	8	0	0	0	0	0	0	0	.	1	0	0	0	0	0	0	0	0	0	0	0	0	1	1	#NULL!	39.9	66.8	25	0.83	113.998	1.03	93.6703	6	0.86	112.346	3.5	141	4.73	9.5	4.73	43	.	.
43	50	78	1	56	1	2020-04-05	10	0	1	0	0	0	myasteni	0	1	1	1	0	0	0	0	0	0	1	0	0	0	0	1	1	83	32.6	25.2	22	1.02	81.7822	1.43	54.3569	9	0.76	101.99	2.9	134	5.44	8.64	3.14	57	.	.
47	55	249	1	76	2	2020-04-02	8	0	1	0	0	0	asemptomatik	0	0	0	0	0	0	0	0	0	0	0	0	0	0	0	0	1	90	24.5	9.6	36	0.93	59.6949	0.97	56.7318	1	0.87	64.7075	3.8	141	3.32	8.6	3.91	59	.	.
48	56	43	1	59	1	2020-04-01	5	0	1	0	0	0	0	0	0	1	1	0	0	0	0	0	0	0	0	0	0	0	1	1	97	24.1	24.8	12	0.84	95.8384	0.84	95.8384	1	0.69	103.909	3.4	140	4	8.6	4.1	84	.	.
49	57	132	0	55	2	2020-03-24	1	0	0	0	0	0	metastatik ac ca	1	1	0	0	0	0	0	0	0	1	0	0	0	0	0	1	1	92	114.5	64.5	172	1.65	34.5908	1.8	31.1368	1	1.8	31.1368	9.4	126	4.92	8.1	2.92	70	0	0
50	58	57	1	43	1	2020-04-02	14	0	0	0	0	0	0	0	0	1	1	0	0	0	0	0	1	0	0	0	0	0	1	1	94	39.3	32.2	27	0.93	100.189	0.95	97.6446	9	0.82	108.306	3.8	134	4.97	8.3	3.6	469	0	0
52	60	41	1	46	2	2020-03-31	10	0	0	0	0	0	0	0	.	1	1	1	0	0	1	0	0	0	0	1	0	0	1	1	90	24.1	17.7	13	0.65	106.468	0.65	106.468	1	0.56	111.819	1.9	135	4.48	8.4	3.63	#NULL!	.	.
53	61	722	1	49	1	2020-04-28	9	0	0	0	0	0	0	0	0	1	1	1	0	0	1	0	0	0	0	1	0	0	1	1	97	24	49	30	1.03	84.8968	1.3	64.0699	2	1.04	83.9109	4.7	151	4.66	8.56	4.07	133	0	0
56	65	204	1	42	1	2020-04-02	4	0	1	0	0	1	0	0	.	0	1	0	1	0	0	0	0	0	0	0	0	0	1	1	97	38.7	45.6	31	0.84	107.995	0.96	97.0959	1	0.77	111.927	6.7	138	4.24	9.9	4.85	160	.	.
57	67	596	1	22	2	2020-04-18	9	0	0	0	0	0	0	0	.	0	0	0	0	0	1	0	1	0	1	0	0	0	1	1	99	13.3	12.3	15	0.6	129.383	0.63	127.322	1	0.51	136.489	2.5	142	3.98	9.2	4.27	63	.	.
59	69	720	1	46	2	2020-04-27	10	1	1	1	0	0	0	0	0	0	0	1	0	0	0	0	0	0	0	0	0	0	1	1	98	17.5	16.8	44	0.78	91.1619	0.8	88.4138	1	0.56	111.819	3.5	139	3.88	8.2	3.37	38	.	.
61	71	646	1	62	2	2020-04-24	6	1	1	0	0	0	KBY	0	.	0	1	0	1	0	0	0	1	0	0	0	0	0	1	1	95	13.8	11.5	47	1.01	59.61	1.4	40.1675	2	1.31	43.5274	7.2	140	5.49	9	3.89	64	0	0
62	72	708	1	64	1	2020-04-24	12	0	0	0	0	0	0	0	.	0	1	0	0	0	0	0	0	1	0	0	0	0	1	1	94	21.6	21.1	27	0.93	86.4479	1.22	62.2646	10	1.08	72.1508	3.9	139	4.26	8.5	3.97	84	0	0
64	74	248	1	42	1	2020-04-02	4	0	1	0	0	0	0	0	1	1	1	0	0	0	0	0	0	0	1	0	BOĞAZ AĞRISI	0	1	1	92	29.6	39.5	26	1.02	90.2338	1.02	90.2338	0	0.9	104.975	5.8	141	4	8.8	3.78	97	0	0
65	75	376	0	86	1	2020-03-29	6	1	1	0	1	0	kby,demans	0	.	0	0	0	0	0	0	0	0	0	0	0	Solunum Sıkıntısı	0	1	1	92	22.6	8.5	85	1.21	53.8823	1.96	30.0743	6	1.96	30.0743	7.8	143	4.54	8.5	2.93	301	.	.
66	77	12	1	51	1	2020-03-28	9	0	1	0	1	0	KAH	0	0	0	0	0	0	0	0	0	0	0	0	0	0	0	1	1	97	21.4	18.9	21	0.75	106.212	1.01	85.7206	7	1	86.7581	6.3	140	4.18	8.8	4.38	#NULL!	.	.
68	79	680	0	73	2	2020-04-24	10	1	1	1	1	0	0	0	0	1	1	0	0	0	0	0	0	0	0	0	İŞTAHSIZLIK	0	1	1	90	18.3	9.6	33	1.21	44.3505	1.57	32.37	8	1.46	35.3413	6.1	140	4.54	8.5	3.68	112	0	eser
69	80	379	0	67	1	2020-03-28	5	0	1	0	0	0	kapak replasmanı, icd	0	.	0	0	1	0	0	0	0	0	0	0	0	0	0	1	1	90	41	14.5	186	2.98	20.7095	5.15	10.6887	4	5.15	10.6887	13.5	134	4.53	8.6	3.16	159	13 rbc	0
71	82	631	0	75	1	2020-04-16	12	1	1	0	0	0	KBY	0	0	0	1	0	0	0	0	0	0	0	0	0	0	0	1	1	91	40	31	139	3.29	17.3701	4.57	11.6749	7	2.68	22.2575	8.9	136	4.73	8.11	3.32	69	1	1
72	83	221	1	42	1	2020-03-27	5	0	0	0	0	0	0	0	.	1	0	0	0	0	0	0	0	0	0	0	BOĞAZ AĞRISI	0	1	1	96	38.4	43.6	24	0.91	103.582	1.01	91.315	2	0.86	106.955	5.2	134	3.7	8.6	4.65	105	.	.
73	84	636	0	54	2	2020-04-24	5	0	1	0	0	0	0	0	.	0	0	0	1	0	0	0	0	0	0	0	0	0	1	1	97	17.9	12.8	33	1.58	36.7091	1.58	36.7091	0	0.86	76.5846	7.3	139	4.32	8.7	3.94	60	.	.
74	86	710	1	71	2	2020-04-25	11	1	1	0	0	0	0	0	.	0	0	1	0	0	0	0	0	0	0	0	0	0	1	1	87	25	5.5	48	0.88	66.1009	0.88	66.1009	1	0.8	74.1739	6.9	140	5.01	8.7	3.99	47	.	.
75	87	711	0	73	1	2020-04-25	11	1	1	0	0	0	af	0	.	0	1	0	0	0	0	0	0	0	0	0	0	0	1	1	97	24.1	11.7	113	1.36	51.256	1.57	43.0874	5	1.26	56.2141	15.2	138	3.95	9.1	3.69	93	.	.
76	90	565	1	18	2	2020-04-18	3	0	0	0	0	0	0	0	.	0	1	0	1	0	1	0	0	0	0	0	SIRT AĞRISI	0	1	1	99	15	11.3	17	0.68	127.701	0.68	127.701	0	0.6	133.07	5.1	138	3.75	8.7	4.48	57	.	.
77	91	51	1	76	2	2020-03-29	16	0	0	0	0	0	0	0	0	0	1	0	1	0	0	0	0	0	1	0	0	0	1	1	95	30	20	18	0.61	88.059	0.65	86.238	6	0.54	91.662	3.2	135	4.73	8.8	3.79	82	0	2+
78	93	503	1	72	1	2020-04-02	22	0	1	0	0	0	0	0	0	1	1	0	0	0	0	0	0	0	0	0	0	0	1	1	88	29.7	14.3	36	0.96	78.6463	1.13	64.5762	3	0.87	86.2216	4	139	3.71	8.2	3.78	#NULL!	.	.
79	94	97	1	23	2	2020-04-13	4	0	0	0	0	0	GEBE	0	0	0	1	0	0	0	0	0	0	0	0	0	0	GEBE	1	1	98	12.5	8.8	10	0.43	143.359	0.57	130.663	3	0.43	143.359	#NULL!	138	4.33	8.8	3.75	30	31 rbc	0
81	96	733	0	76	2	2020-05-01	7	0	1	0	0	0	demans,kby	0	.	0	0	0	1	0	0	0	0	0	0	0	0	0	1	1	#NULL!	14	4.5	91	1.61	30.7454	1.75	27.7972	2	1.57	31.695	8.3	136	4.27	8.6	4.08	70	0	0
83	98	555	0	52	2	2020-04-20	5	1	1	0	0	0	gut, kby	0	0	0	0	1	0	0	0	0	0	0	0	0	0	0	1	1	98	42.9	47.2	56	2.71	19.3906	2.74	19.1342	2	1.6	36.6666	5.1	128	5.03	7.82	3.51	366	0	2+
84	99	58	0	61	2	2020-04-01	9	0	0	0	0	0	0	0	0	1	1	0	0	0	0	0	0	0	0	1	0	0	1	1	89	18	25	37	1.03	58.6239	1.03	58.6239	1	0.75	86.0291	3.2	136	4.98	9.1	4.42	114	.	.
85	100	61	1	63	1	2020-04-02	0	0	0	0	0	0	0	0	1	0	1	1	0	0	0	0	0	0	0	0	0	0	1	1	#NULL!	33.6	26.7	27	1.03	76.9451	1.03	76.9451	0	1.03	76.9451	5.9	138	4.9	8.6	4.35	164	.	.
86	101	161	0	59	2	2020-04-03	10	0	0	0	1	0	kby	0	.	0	1	1	0	1	0	0	1	0	0	1	0	0	1	1	98	18.1	10.6	44	1.2	49.4272	1.39	41.3801	7	1.37	42.1115	5.5	141	4.83	9	4.19	61	.	.
87	102	395	0	51	2	2020-03-23	18	0	1	0	0	0	nörojen mesane, sjögren, kby(3/7)	0	0	0	0	0	0	0	0	0	0	0	0	0	Solunum Sıkıntısı	0	1	1	80	12.9	6.3	51	7.47	5.73136	12.8	2.98872	9	1.17	53.9095	6.3	135	3.98	7.8	2.87	106	.	.
90	105	42	1	58	2	2020-03-31	10	1	1	0	0	1	0	0	0	1	1	1	0	0	0	0	0	0	0	0	0	0	1	1	91	19.6	16.7	26	0.92	68.6321	2.08	25.5981	3	0.81	80.055	4.3	141	4.58	8.6	3.96	#NULL!	.	.
91	106	445	1	47	1	2020-04-03	3	0	0	0	0	0	0	0	.	1	1	0	0	0	0	0	0	0	0	0	0	0	1	1	96	46	55.4	31	1.08	81.3025	1.12	77.8052	2	1.05	84.1192	4	135	4.5	8.9	4.4	219	.	.
92	108	716	1	52	1	2020-04-27	9	0	0	0	0	0	0	0	.	1	1	1	0	0	0	0	0	0	1	0	0	0	1	1	89	23	27	24	1.16	71.9995	1.16	71.9995	1	0.95	91.6624	4.3	136	4.83	8.75	4.31	162	.	.
94	110	464	1	48	1	2020-04-13	9	0	0	0	0	0	KAH	0	0	1	1	1	1	0	0	0	0	0	0	0	0	0	1	1	88	22.6	19.1	32	1.03	85.4953	1.09	79.8387	2	1.03	85.4953	4.2	140	4.18	9.1	4.4	55	.	.
95	111	637	0	78	1	2020-04-21	8	1	1	0	1	0	KAH	0	0	0	0	0	0	0	0	0	0	0	0	0	0	0	1	1	94	17.1	8.3	58	1.46	45.4189	1.46	45.4189	1	1.15	60.6116	5.9	136	5.68	8.4	4	49	.	.
96	112	359	1	55	1	2020-04-08	8	0	1	0	0	0	0	0	.	1	1	0	0	0	0	0	0	0	1	0	0	0	1	1	88	26.8	58.9	25	0.72	105.017	1	84.3543	5	0.84	98.5695	5.1	145	4.44	9.7	4.84	83	.	.
97	113	348	1	42	2	2020-04-01	2	0	0	1	0	0	0	0	.	0	1	1	0	0	0	0	1	0	0	0	0	0	1	1	96	28.6	23.9	19	0.62	111.218	0.71	105.048	2	0.71	105.048	3.3	137	4.32	8.9	4.27	47	.	.
98	115	714	1	19	2	2020-03-27	10	0	0	0	0	0	0	0	.	0	0	0	0	0	0	0	0	0	0	0	BOĞAZ AĞRISI	0	1	1	98	18.1	16	34	0.71	123.468	0.71	123.468	0	0.66	128.059	6.8	140	4.89	9.2	4.88	44	.	.
99	116	98	1	30	2	2020-04-12	4	0	0	0	0	0	0	0	.	0	1	0	0	1	0	0	1	0	0	0	BOĞAZ AĞRISI	0	1	1	96	14.2	13.4	14	0.67	117.951	0.84	93.264	2	0.71	114.287	5.6	141	4.15	8.5	3.78	96	.	.
100	117	561	1	58	2	2020-04-15	9	0	0	1	0	0	0	0	.	0	1	1	0	0	0	0	0	0	0	0	0	0	1	1	93	16	10	20	0.79	82.5117	0.79	82.5117	0	0.69	95.9576	4.6	140	4.31	8.44	3.63	49	.	.
102	119	458	0	60	1	2020-04-14	10	1	1	0	0	0	kah,kby	0	.	0	1	1	1	0	0	0	1	0	0	0	0	0	1	1	89	37	43.6	60	1.51	49.4846	1.59	46.4905	4	1.59	46.4905	8.2	127	4.99	8.4	3.88	141	24 rbc	0
106	123	85	1	34	1	2020-04-08	8	0	0	0	0	0	fmf, anakinra ve inh	0	.	1	0	0	0	0	0	0	0	0	0	0	0	0	1	1	90	25.2	22.1	19	0.81	115.958	0.84	114.237	1	0.75	119.684	4.1	134	4.05	8.2	3.51	47	.	.
107	125	479	1	47	1	2020-04-08	6	0	1	0	1	0	AML(kit)	1	.	0	0	0	0	0	0	0	0	0	0	0	0	0	0	1	98	26	99	66	0.82	105.305	0.96	93.7448	6	0.96	93.7448	4.8	142	3.69	8.64	3.91	#NULL!	.	.
111	129	653	1	34	2	2020-04-17	13	0	0	0	0	0	0	0	0	0	0	0	0	0	0	0	0	0	0	0	0	0	1	1	#NULL!	21.5	65.2	16	0.6	118.923	0.73	107.45	5	0.61	118.278	2.6	139	4.44	8.7	4.5	51	.	.
112	131	84	0	76	2	2020-04-05	8	1	1	0	0	0	0	0	.	0	1	1	0	0	0	0	0	0	0	1	0	0	1	1	92	13.8	7.3	46	1.08	49.8223	1.66	29.6294	2	0.81	70.5464	5	133	5.7	8.6	4.01	77	1(7 rbc)	0
115	134	391	0	77	1	2020-04-03	5	1	1	0	1	1	alzheimer,af,kby	0	.	1	1	1	1	0	0	0	0	0	0	0	0	0	1	1	69	50.1	60.5	180	4.83	10.7671	9.54	4.72842	2	7.2	6.6447	7.3	132	5.47	7.7	3.35	65	.	.
117	136	178	1	78	2	2020-03-29	6	0	1	1	0	0	0	0	.	0	1	1	0	0	0	0	0	0	0	0	0	0	1	1	95	21	10	29	0.85	65.6242	0.99	54.5769	5	0.98	55.2509	3.9	135	3.6	9.3	4.23	#NULL!	1	0
124	144	422	1	46	1	2020-03-20	18	1	0	0	0	0	0	0	.	1	0	0	0	0	0	0	0	0	0	0	0	0	1	1	89	30	34.7	30	0.79	107.685	0.84	105.002	5	0.7	113.173	4.3	133	4.4	9	4.5	48	.	.
125	145	54	1	30	1	2020-04-02	1	0	0	0	0	0	0	0	0	0	0	0	0	0	0	0	1	0	0	0	0	0	1	1	#NULL!	13	8	30	1.06	93.7089	1.13	86.7369	2	1.13	86.7369	#NULL!	140	5.11	9.3	4.3	51	.	.
126	146	360	1	54	2	2020-04-09	6	0	0	0	0	0	0	0	.	0	0	0	0	0	0	0	0	0	0	0	BOĞAZ AĞRISI	0	1	1	#NULL!	13.5	14.9	35	0.67	99.6518	0.74	91.8436	6	0.72	94.9369	4.1	138	4.67	9	4.08	87	.	.
127	147	36	1	51	2	2020-03-24	11	0	0	0	0	0	0	0	.	0	0	0	0	0	0	0	0	0	0	0	BOĞAZ AĞRISI	0	1	1	97	18.7	14.7	19	0.59	106.122	0.76	90.8235	2	0.68	101.279	4.9	137	3.61	8.4	4.15	74	.	.
130	150	400	1	24	2	2020-03-24	17	0	0	0	0	0	mide ca ,hipotroidi	1	.	0	0	0	0	0	0	0	0	0	0	0	0	0	1	1	89	11.8	10.6	16	0.31	158.536	0.85	95.897	17	0.85	95.897	1.4	130	3.35	8.5	3.67	14	.	.
132	152	66	0	77	1	2020-03-31	10	0	0	0	0	0	KAH	0	.	0	0	1	0	0	0	0	0	0	0	0	0	0	1	1	90	17.7	9.5	42	1.29	53.1236	1.51	43.9144	7	1.49	44.6281	6.4	138	5.06	8.1	3.23	61	5 rbc	1+
133	153	483	1	55	2	2020-04-07	23	0	0	1	0	0	multiplmyelom	1	.	0	1	0	0	1	0	0	0	0	0	0	0	0	1	1	94	35	42	22	0.82	80.556	0.82	80.556	0	0.48	110.429	3.5	136	3.58	7.97	3.9	#NULL!	.	.
135	155	438	1	32	1	2020-03-27	7	0	0	0	0	0	0	0	.	0	0	0	0	0	0	0	0	0	0	0	0	0	1	1	#NULL!	23.8	23.9	36	1.18	81.165	0.95	105.489	0	#NULL!	#NULL!	6	137	4.51	9.2	4.38	#NULL!	.	.
136	156	556	1	64	1	2020-04-14	6	0	0	0	0	0	bph	0	.	0	0	0	0	0	0	0	0	0	0	0	BOĞAZ AĞRISI	0	1	1	99	33.3	43.2	32	0.79	94.8943	1.05	74.6504	6	1.05	74.6504	4.3	135	4.84	9.9	4.4	73	.	.
138	158	449	1	62	1	2020-04-08	6	0	0	0	0	0	Lösemi	1	.	0	1	0	0	0	0	0	0	0	0	0	0	0	0	1	98	85	43	18	0.4	127.297	0.4	127.297	1	0.38	130.01	4.8	126	4.18	8.48	2.8	35	.	.
139	159	607	1	55	1	2020-04-20	7	0	0	0	0	0	0	0	0	1	1	0	0	0	0	0	0	0	0	0	0	0	1	1	94	28	38	18	0.85	98.0913	1.2	67.667	7	1.2	67.667	2.7	139	4.11	8.49	3.87	118	.	.
141	161	401	1	70	1	2020-03-23	17	0	0	0	0	0	Ac ca(2013)	1	.	1	1	0	0	0	0	0	0	0	0	1	0	0	1	1	89	32.1	14.6	25	0.97	78.766	3.4	17.2897	7	1.74	38.8617	2.1	137	3.77	8.4	3.53	499	.	.
142	162	730	1	38	2	2020-04-29	6	0	0	0	0	0	0	0	.	0	0	0	0	0	0	0	0	0	0	0	0	0	1	1	98	24.8	25.2	12	0.76	99.5081	0.8	93.5246	1	0.62	114.388	6.5	140	3.69	7.7	3.61	165	.	.
143	163	603	1	53	2	2020-04-21	6	0	0	0	0	0	0	0	.	0	0	0	0	0	0	0	1	0	0	0	0	0	1	1	94	26	51	47	0.78	86.7877	0.8	84.1714	2	0.77	88.1522	5.9	138	4.47	9.89	4.13	20	.	.
144	164	134	1	27	1	2020-03-25	6	0	0	0	0	0	geçirilmiş tbc	0	.	1	1	0	0	0	0	0	0	0	0	0	0	0	1	1	#NULL!	18.3	19.9	24	0.98	105.229	1.12	89.5413	1	0.93	112.107	4.5	139	4.95	9.3	4.32	75	.	.
145	165	665	1	34	1	2020-04-19	12	0	0	0	0	0	HBV taşıyıcı	0	.	1	0	1	0	0	0	0	0	0	0	0	0	0	1	1	87	24	33.8	32	0.97	101.43	0.97	101.43	1	0.72	121.709	3.6	141	3.8	7.5	3.56	#NULL!	.	.
146	166	450	1	50	2	2020-04-08	6	0	1	0	0	0	0	0	.	0	0	0	0	0	0	0	0	0	0	0	0	0	0	1	98	25	39.5	45	0.56	108.721	0.69	101.504	4	0.65	103.519	3.1	139	3.9	9.2	4.45	98	.	.
147	167	571	1	37	1	2020-04-13	7	1	0	0	0	0	0	0	.	0	0	1	0	0	0	0	0	0	0	0	0	0	1	1	88	30	51.8	29	1.12	83.4672	1.18	78.3637	5	1.05	90.2407	5.4	139	4.2	9	4.56	204	.	.
148	168	642	1	65	2	2020-04-22	7	0	1	1	0	0	0	0	0	1	0	0	0	0	0	0	0	0	0	0	0	0	1	1	96	17	19	22	0.71	89.3759	0.8	77.367	3	0.64	93.6423	4.4	140	4.26	8.94	4.19	86	.	.
149	169	224	1	50	1	2020-03-27	5	0	0	0	0	0	0	0	.	0	1	1	0	0	0	0	0	0	0	0	0	0	1	1	98	39.8	40.2	36	0.96	91.7899	0.96	91.7899	0	0.85	101.598	4.5	142	4.62	9	4.24	148	.	.
150	170	87	1	48	1	2020-04-08	5	0	0	0	0	0	0	0	.	1	0	0	0	0	0	0	1	0	1	0	0	0	1	1	89	38	54.9	17	0.86	102.541	0.9	100.643	2	0.7	111.594	5.2	138	4.65	9.5	4.2	77	.	.
152	174	424	1	29	2	2020-03-21	5	0	0	0	0	0	0	0	.	0	0	0	0	0	0	0	0	0	0	0	0	0	0	1	#NULL!	17	14.5	17	0.62	121.853	0.62	121.853	0	#NULL!	#NULL!	3.2	140	4.4	9.5	5.09	#NULL!	.	.
154	176	612	1	45	2	2020-04-17	11	0	0	0	0	0	0	0	0	0	0	0	1	0	1	0	0	0	1	0	BEL AĞRISI	İŞTAHSIZLIK	1	1	96	18.4	13.5	16	0.73	99.4602	0.81	87.7098	9	0.77	93.248	4.7	143	4.29	9.1	4.16	187	.	.
155	177	613	1	49	1	2020-04-17	11	0	0	0	0	0	0	0	0	0	0	0	1	0	0	0	0	0	1	0	BAŞ DÖNMESİ	İŞTAHSIZLIK	1	1	88	37.5	29.7	29	1.03	84.8968	1.17	72.7738	2	0.95	93.6146	5.3	137	4.18	8.7	4.04	192	0	0
156	179	602	1	56	2	2020-04-20	7	1	1	0	0	0	0	0	.	0	0	0	0	0	0	0	0	0	0	0	0	0	1	1	96	26	25.5	46	1.02	61.4399	1.18	51.5161	3	0.89	72.4496	9.5	134	4.2	9.1	3.92	66	.	.
157	180	599	1	32	2	2020-04-20	7	0	0	0	0	0	0	0	0	0	1	0	0	0	0	0	0	0	0	0	0	0	1	1	95	41	28.3	17	0.72	110.803	0.72	110.803	1	0.63	118.685	5	138	4.4	8.8	4.1	66	1	0
160	184	6	1	50	1	2020-04-04	6	0	0	0	0	0	hbv+,baraculude	0	.	1	1	1	0	0	0	0	0	0	0	0	0	0	1	1	97	24.9	20.9	24	1.16	73.0182	1.21	69.3862	1	0.97	90.6471	5	137	4.62	8	3.64	78	.	.
161	185	462	0	54	1	2020-04-13	11	1	1	0	0	0	2019 ocak canlıdan renal tx,fk,mmf,dc	0	.	0	0	0	0	0	0	0	0	0	0	0	0	0	1	1	96	31	13.8	50	1.49	52.4536	1.49	52.4536	1	1.42	55.5957	5.5	132	6.4	10.1	3.18	105	0	0
162	186	318	1	50	2	2020-03-26	8	1	0	0	0	0	0	0	.	0	1	0	0	0	0	0	0	0	0	0	0	0	1	1	96	27.4	19.3	19	0.68	101.993	0.68	101.993	0	0.68	101.993	2.4	138	3.82	9.4	4.31	34	0	0
163	187	93	1	59	1	2020-04-08	5	0	0	0	0	0	0	0	.	0	1	0	0	0	0	0	0	0	0	0	0	0	1	1	96	16.2	14	26	0.83	96.3113	1.03	79.1378	1	0.96	86.1664	4.4	140	4.7	9.1	4.27	62	.	.
165	189	317	1	54	1	2020-03-26	8	0	1	0	0	0	0	0	.	1	1	0	0	0	0	0	0	0	0	0	0	0	1	1	94	18.9	14.3	23	1.07	78.2767	1.22	66.7957	1	1.02	82.9393	5.9	139	5.13	9.5	4.66	57	.	.
167	191	72	1	84	1	2020-04-04	12	0	0	0	0	0	0	0	0	1	1	0	0	0	0	0	0	0	0	0	0	0	1	1	95	19.1	13.9	57	0.8	82.0313	0.99	69.6486	12	0.99	69.6486	5.6	140	4.92	8.1	2.51	30	.	.
168	192	50	1	75	1	2020-03-28	12	0	1	0	0	0	0	0	0	0	0	1	0	0	0	0	0	0	0	0	0	0	1	1	90	35.8	13.7	31	0.76	89.2467	1.01	72.4215	5	0.86	84.8257	2.5	139	4.36	8.2	2.95	60	0	0
169	193	174	1	63	2	2020-04-14	6	1	1	0	0	0	hbv	0	.	0	0	1	0	0	0	0	0	0	0	0	0	0	1	1	96	16	17	34	0.82	76.1539	1.1	53.3887	2	1.05	56.4775	5	144	4.91	9.97	4.7	79	.	.
171	196	325	1	51	1	2020-04-03	7	0	0	0	0	0	0	0	.	1	0	1	0	0	0	0	0	0	0	0	0	0	1	1	91	34	21.2	25	1.14	74.0478	1.14	74.0478	0	1.07	79.9438	5.8	135	4.72	8.6	4.31	109	.	.
172	197	589	1	49	1	2020-04-17	9	0	0	0	0	0	0	0	0	0	0	0	0	0	0	0	0	0	1	0	0	0	1	1	95	35.9	36.5	21	0.73	108.918	0.91	98.6122	9	0.91	98.6122	2.6	142	4.39	9	3.87	71	.	.
173	198	588	0	81	2	2020-04-16	10	0	1	0	0	0	kby,demans	0	.	0	0	0	0	0	0	0	0	0	0	0	0	0	1	1	88	37.3	15.6	124	3.65	11.0349	3.89	10.2172	2	2.75	15.5391	9.1	138	4.58	8.2	3.9	59	.	.
175	201	257	1	52	2	2020-04-03	3	0	0	0	0	0	primer biliyer kolanjit	0	0	0	1	1	1	0	0	0	1	0	0	0	0	0	1	1	97	19	13	21	0.69	100.088	0.81	83.5012	1	0.61	104.23	3.9	139	4.55	8.6	3.88	36	.	.
176	202	627	0	59	1	2020-04-20	9	1	0	0	0	0	pankreas ca	1	0	0	0	0	0	0	0	0	0	0	0	1	0	0	1	1	97	87	52	150	3.17	20.3293	3.36	18.9478	1	2.72	24.463	11.4	121	3.55	8.51	2.7	61	.	.
177	203	324	1	79	2	2020-04-02	14	0	0	1	0	0	tbc ve osteoporoz.inh + rif+ fosamax	0	.	0	0	1	0	0	0	0	0	0	1	1	0	0	1	1	95	70.5	79.6	21	0.63	85.3123	0.89	61.6408	2	0.65	84.4396	1.6	135	3.82	8.4	3.6	#NULL!	.	.
178	204	552	1	48	1	2020-04-08	12	0	0	0	0	0	0	0	1	1	1	0	0	0	1	0	0	0	0	1	BAŞ DÖNMESİ	GÖĞÜS AĞRISI	1	1	78	40.1	25.8	30	1.25	67.6547	1.25	67.6547	1	1.21	70.3679	5.2	137	4.15	8.3	3.87	769	0	1+
181	209	175	1	34	2	2020-04-14	7	0	0	0	0	0	0	0	.	0	0	0	0	0	0	0	0	0	0	0	0	0	0	1	97	25.2	46	19	0.95	78.1443	0.95	78.1443	0	0.85	89.3917	3.9	138	4.54	9.45	4.99	61	.	.
182	211	239	1	57	2	2020-03-30	3	0	0	0	0	0	0	0	.	0	1	0	0	0	0	0	0	0	0	1	0	0	1	1	95	14.7	9.4	29	0.67	97.5737	0.7	96.1776	1	0.66	98.0576	4.2	141	3.85	8.8	3.59	123	.	.
185	215	164	1	52	2	2020-04-08	12	1	1	0	0	1	kah	0	.	0	1	0	0	1	1	0	0	0	0	0	0	0	1	1	87	36.8	27.1	20	0.83	81.0748	0.95	68.8626	1	0.66	101.563	4.7	133	4.73	9.35	3.98	26	.	.
187	217	218	0	69	1	2020-04-10	11	0	0	0	0	1	PAH, Alzheimer	0	.	0	0	0	0	0	0	0	0	0	0	0	0	0	1	1	85	45	39.3	72	1.6	43.3127	2.58	24.3079	2	1.34	53.6694	8.4	142	4.4	8.9	3.91	66	.	.
189	219	302	1	49	1	2020-04-20	1	0	0	0	0	0	0	0	.	0	0	0	1	0	0	0	0	0	0	0	0	0	1	1	96	15	14	34	0.86	101.823	0.98	90.1611	2	1.07	81.0749	5.9	142	3.9	9.4	4.7	127	.	.
192	222	405	1	81	1	2020-04-10	11	0	0	0	0	0	hodgin lenfoma,obinituzumab	1	.	0	0	0	0	0	0	0	0	0	0	0	Solunum Sıkıntısı	0	1	1	68	104.7	12.5	36	0.6	94.2935	2.8	20.2383	11	2.8	20.2383	1.1	132	4.15	8	3.05	18	1(+++)	1(+)
193	223	192	1	41	1	2020-03-30	4	0	0	0	0	0	0	0	.	1	0	0	0	0	0	0	0	0	0	0	BOĞAZ AĞRISI	0	1	1	96	23	38	17	0.82	109.838	1.02	90.8699	3	1.02	90.8699	4.8	140	4.5	9.6	4.71	58	.	.
195	225	547	1	51	1	2020-04-10	12	0	0	0	0	0	hipotroidi	0	0	1	1	0	0	0	0	0	1	0	0	0	0	0	1	1	98	20.3	18.3	31	0.88	99.4585	1.04	82.7402	2	0.89	98.9977	4.5	137	4.45	9	4.21	56	.	.
196	226	47	1	54	2	2020-04-01	6	1	0	1	0	0	Over ca	1	0	0	0	0	1	0	0	0	0	0	0	1	0	0	0	1	96	20.8	10.4	50	0.95	67.9019	1.51	38.7763	4	1.39	42.8593	4.4	132	3.75	9	3.47	14	.	.
197	227	358	1	30	2	2020-04-06	1	0	0	1	0	0	0	0	.	0	0	0	0	0	0	1	0	0	0	0	0	0	1	1	#NULL!	20.8	10.7	19	0.79	100.447	0.79	100.447	0	0.79	100.447	5	138	4.5	9.4	4.52	72	.	.
198	228	467	1	46	1	2020-04-03	25	0	0	0	0	0	0	0	0	0	0	0	0	0	0	0	0	0	0	0	0	0	1	1	80	35.4	26	19	0.94	96.8394	1.28	66.6725	23	0.99	90.958	4.4	128	3.79	8.2	4.13	533	.	.
199	229	528	1	52	1	2020-03-23	21	0	0	0	0	0	beyin tm	1	.	0	0	0	0	0	0	0	0	0	0	0	0	0	0	1	88	22.2	20.9	24	1.03	83.1264	1.03	83.1264	1	0.59	116.4	3.4	137	4.19	8.7	4.26	#NULL!	.	.
201	231	244	0	76	2	2020-04-01	9	0	0	0	0	0	0	0	.	0	1	0	0	0	0	0	0	0	0	0	0	0	1	1	96	16.5	13.4	58	1.71	28.5852	1.71	28.5852	0	1.04	52.1483	7.1	137	4.26	8.5	3.96	67	.	.
202	232	252	0	80	1	2020-03-31	15	1	1	0	0	0	0	0	.	0	1	0	1	0	0	0	0	0	0	0	0	0	1	1	92	27.9	15.4	82	1.83	34.0828	1.92	32.1608	0	1.24	54.5621	5.2	143	4.08	8.7	3.08	189	1	1
203	233	431	1	37	1	2020-03-24	11	0	0	0	0	0	0	0	.	1	0	0	0	0	0	0	0	0	0	0	0	0	1	1	94	27	25.5	38	1.13	82.575	1.19	77.5683	3	1	95.7239	6.4	140	4.27	9.1	4.33	271	.	.
204	234	92	1	49	2	2020-04-10	1	0	0	0	0	0	sarkoidoz,hipotroidi	0	.	0	0	0	0	0	0	0	0	0	0	0	0	0	1	1	#NULL!	64.6	88.3	27	0.83	82.8015	0.9	75.08	1	0.9	75.08	4.3	136	4.8	9.5	4.39	160	.	.
205	235	562	1	47	2	2020-04-16	4	0	0	0	0	0	0	0	.	0	0	1	0	0	0	0	0	0	0	0	0	0	1	1	98	12	17	16	0.61	107.956	0.81	86.4862	2	0.76	93.4117	3	137	3.98	9	4.06	38	.	.
206	236	45	1	80	2	2020-04-01	9	0	0	0	0	0	0	0	0	0	1	0	1	0	0	0	1	0	1	1	KARIN AĞRISI	0	1	1	90	19.4	17.7	39	0.84	65.6412	0.9	60.3881	3	0.74	76.5119	2.1	137	3.94	9.18	4.18	57	0	0
207	237	472	0	83	1	2020-04-10	17	0	1	0	0	0	0	0	0	1	0	0	0	0	0	0	0	0	0	0	0	0	1	1	88	21.9	9.9	37	1.2	55.5848	1.38	46.9431	5	1.13	59.7742	8.1	136	4.25	8.5	3.82	72	.	.
208	238	647	1	49	1	2020-04-24	6	0	0	0	0	0	0	0	0	0	0	0	0	0	0	0	0	0	0	0	0	0	1	1	97	15	22.1	20	0.96	92.4369	0.97	91.2861	2	0.93	96.054	5	141	4.48	8.4	3.82	55	.	.
210	240	157	1	42	1	2020-04-02	6	0	0	0	0	0	itp	0	.	0	1	0	0	0	0	0	0	0	0	0	0	0	1	1	88	66.8	93.8	33	0.89	105.459	1.19	74.8911	2	0.94	99.599	5.8	140	4.31	9.5	4.86	132	0	0
211	241	1	0	56	1	2020-03-21	18	0	1	0	0	0	sağnefrektomi	0	0	1	1	0	1	1	0	0	0	0	0	1	0	0	1	1	86	17.7	17.8	48	1.88	39.0481	1.88	39.0481	1	1.5	51.3053	10.8	143	3.7	8.5	3.86	#NULL!	0	0
212	242	382	1	49	2	2020-03-26	9	0	0	0	0	0	pankreas ca	1	.	1	0	1	0	0	0	0	0	0	0	0	0	0	0	1	93	30.1	9.3	11	0.64	104.781	2.82	18.8735	9	2.82	18.8735	#NULL!	137	4.08	9.2	2.89	22	.	.
214	245	48	0	70	1	2020-04-01	9	0	1	0	1	0	KAH	0	0	0	1	0	1	1	0	0	0	0	0	0	İŞTAHSIZLIK	0	1	1	93	70.6	60.4	81	1.67	40.8396	1.67	40.8396	1	1.43	49.2657	4.2	134	4.67	8.2	3.3	186	.	.
215	247	412	1	62	1	2020-04-13	13	0	0	0	0	0	prostat ca,metastatik	1	.	0	0	0	0	0	0	0	0	0	0	0	Solunum Sıkıntısı	0	1	1	87	132.7	53	26	0.88	92.0627	4.23	14.0445	13	4.23	14.0445	6.8	131	4.54	8.1	3.55	207	1(7 rbc)	.
216	249	420	1	27	1	2020-03-20	1	0	0	0	0	0	0	0	.	0	0	0	0	0	0	0	0	0	0	0	0	0	1	1	99	21	32.1	37	0.83	120.587	0.83	120.587	1	0.81	121.802	3.8	138	4.5	9.4	4.6	72	.	.
217	250	570	1	62	2	2020-04-08	15	0	1	0	1	0	SVO öyküsü, hipotiroidi	0	.	0	1	0	1	0	0	0	0	0	0	0	TİTREME	0	1	1	91	17	15	26	0.74	86.8246	0.84	74.4887	2	0.76	84.0698	5.3	138	3.88	8.65	3.95	112	0	0
218	251	630	1	37	1	2020-04-17	11	0	0	0	0	0	HIV	0	1	0	1	0	0	0	0	0	0	0	0	0	0	0	1	1	89	58	45	26	1.06	89.2125	1.07	88.2055	6	1.03	92.3635	4.3	136	4.53	8.7	#NULL!	1659	.	.
219	255	131	1	68	1	2020-03-24	14	0	1	0	0	0	kah,cabg,af,meme ca	1	.	1	1	1	0	0	0	0	0	0	0	0	0	0	1	1	90	26.3	31.5	40	1.08	70.1516	1.33	54.5394	10	0.97	79.8804	7.3	136	4.67	8.9	4.11	253	.	.
221	258	707	1	44	1	2020-04-22	13	0	0	0	0	0	0	0	0	1	1	0	1	0	0	0	0	0	0	1	0	0	1	1	89	35.3	29.7	29	0.89	103.987	1.11	80.3285	2	0.91	102.137	5.1	138	4.04	8.4	4.11	979	.	.
222	259	82	1	45	2	2020-04-07	3	0	0	0	0	0	0	0	0	0	1	1	0	0	0	0	0	0	0	0	0	0	1	1	95	48.1	96.4	11	0.51	116.126	0.58	111.315	3	0.58	111.315	2.4	140	4.38	9.3	3.86	51	.	.
223	260	357	1	46	2	2020-04-06	7	0	0	0	0	0	0	0	.	1	1	0	0	0	0	0	0	0	0	0	0	0	1	1	89	17.1	12.5	17	0.77	92.5952	0.77	92.5952	0	0.68	104.9	4.1	140	4.24	9.3	4.17	47	.	.
224	261	549	1	23	2	2020-04-03	19	0	0	0	0	0	sle	0	.	1	1	0	0	0	0	0	0	0	0	0	0	0	1	1	88	24.6	45	17	0.44	142.279	0.62	127.098	4	0.46	140.213	2.1	139	4.25	8.2	2.96	25	2+	1+
225	262	91	1	50	1	2020-04-08	8	0	0	0	0	0	0	0	0	0	0	0	1	0	0	0	1	0	0	0	ÜŞÜME	TİTREME	1	1	95	30.5	31.2	29	0.9	99.2388	0.99	88.4378	3	0.98	89.53	4.6	138	4.47	8.6	4.33	72	.	.
226	263	354	1	45	1	2020-04-03	1	0	0	0	0	0	0	0	.	1	0	0	1	0	1	0	0	0	0	0	0	0	1	1	#NULL!	16.2	16	23	0.85	105.23	0.86	104.725	0	0.78	109.013	#NULL!	138	4.43	9.2	4.66	76	.	.
228	266	417	0	65	1	2020-03-20	13	0	1	0	0	0	0	0	.	0	0	0	0	0	0	0	0	0	0	1	SIRT AĞRISI	0	1	1	94	34	23.5	34	1.45	50.1771	1.45	50.1771	1	1.29	57.7958	3.5	136	4.6	8	3.76	208	0	0
230	268	344	1	41	1	2020-03-27	7	0	0	0	0	0	behçet hastalığı.ımuran ve deltakortil	0	.	0	1	0	0	0	0	0	0	0	0	0	0	0	1	1	#NULL!	27.6	28	25	0.87	107.199	1.2	74.6599	0	0.87	107.199	5	139	4.93	9.5	5	81	0	0
231	269	80	1	57	1	2020-04-03	7	0	1	0	0	0	0	0	.	0	1	0	0	0	1	0	0	0	0	1	0	0	1	1	91	22.7	24.3	30	1.06	77.5194	1.13	71.7519	0	0.9	94.477	4.6	135	3.2	8.7	4.22	350	.	.
232	270	719	0	65	2	2020-04-27	10	1	0	0	0	0	aortdisseksiyonu op	0	.	0	1	1	0	0	0	0	0	0	0	0	SIRT AĞRISI	0	1	1	96	16.1	13.8	48	1.6	33.4665	1.6	33.4665	1	1.46	37.3843	6	133	4.2	8.6	3.25	28	5rbc	0
233	271	439	1	61	2	2020-03-27	10	0	0	0	0	0	0	0	.	1	0	0	0	0	0	0	0	0	0	0	0	0	1	1	98	32.7	29.1	24	0.59	98.9232	0.63	96.8111	11	0.56	100.636	3.1	139	4.42	8.7	4.38	#NULL!	.	.
236	274	7	0	60	1	2020-03-23	13	0	1	0	0	0	KBY(3/7)	0	.	1	0	1	0	0	1	0	0	0	0	0	ÜŞÜME	TİTREME	1	1	97	12.4	18.3	159	10.99	4.49042	12.69	3.77371	8	8.04	6.55237	7.4	136	6.91	7.6	3.78	#NULL!	0	3+
237	275	542	1	57	1	2020-04-08	9	0	1	0	0	0	0	0	.	0	1	1	0	0	0	0	0	0	0	0	0	0	1	1	93	32	13.4	43	1.08	75.7873	1.08	75.7873	1	0.69	105.379	4.1	130	4.4	7.9	3.41	354	.	.
239	278	611	1	52	2	2020-04-15	13	0	0	0	0	0	0	0	.	0	0	0	0	0	0	0	0	0	0	0	0	0	1	1	88	26	19	26	0.78	87.3995	0.78	87.3995	1	0.56	107.204	3.8	137	3.75	9.26	4.35	74	.	.
241	280	154	1	80	1	2020-03-22	17	0	1	0	0	0	kah	0	.	0	0	1	1	0	0	0	0	0	1	0	0	0	1	1	90	130.5	116.3	49	0.88	81.1279	1.67	38.0692	1	0.79	84.8063	6	136	4.13	8	3.04	124	.	.
242	281	712	1	64	2	2020-04-26	9	1	0	0	0	0	0	0	.	0	1	0	0	0	0	0	0	0	0	0	0	0	1	1	98	21.3	19.4	45	0.94	64.1107	1.04	56.7347	8	0.83	74.5207	6	138	4.89	9.1	3.9	154	.	.
244	283	297	1	32	1	2020-04-18	2	0	0	0	0	0	0	0	0	0	1	0	0	0	0	0	0	0	0	0	0	0	1	1	98	34	26	16	1.06	92.4016	1.06	92.4016	0	1.04	94.5542	4.3	138	4.84	9.1	4.45	134	.	.
246	285	558	1	38	2	2020-04-16	6	0	0	0	0	0	HIV+,sidatria tb 1x1,isentress tb 2x1	0	1	0	0	0	0	0	0	0	0	0	0	0	0	0	1	1	97	18.6	12.3	9	0.54	119.707	0.59	116.269	5	0.52	121.202	3.2	141	4.49	8.7	4.11	54	.	.
247	286	341	1	30	2	2020-04-14	0	0	0	0	0	0	0	0	.	0	1	1	0	0	0	0	0	0	0	0	BOĞAZ AĞRISI	0	1	1	#NULL!	16	13	21	0.61	121.649	0.61	121.649	0	0.61	121.649	2.6	139	3.97	8.96	4.31	65	.	.
249	288	250	1	41	1	2020-04-02	1	0	0	0	0	0	migren	0	0	0	0	0	0	0	0	0	1	0	0	0	0	0	1	1	97	20	25	26	0.98	95.3729	0.98	95.3729	0	0.89	106.202	5.5	135	4.09	9.4	4.47	45	.	.
250	289	49	0	83	1	2020-03-28	13	0	0	0	0	0	0	0	0	0	1	1	1	0	0	0	0	0	0	0	0	0	1	1	85	29	17	44	1.29	50.9311	1.51	42.102	6	1.4	46.1336	2.6	141	4.01	8.49	3.27	37	21 rbc	2+
251	290	59	1	46	1	2020-03-29	7	0	0	0	0	0	0	0	0	1	0	0	1	0	0	0	0	0	0	0	GECE UYUYAMAMA	0	1	1	97	37.8	23.4	32	1.2	72.0831	1.26	67.9541	2	0.91	100.712	2.8	134	3.77	8.2	3.61	519	.	.
252	291	52	1	30	1	2020-03-28	5	0	0	0	0	0	0	0	.	1	0	0	1	0	0	0	0	0	1	0	0	0	1	1	95	35.1	33.3	22	1.17	83.1647	1.17	83.1647	0	0.88	115.268	3.8	142	4.6	9	4.36	73	.	.
255	296	53	1	57	1	2020-03-27	15	0	1	1	0	1	KAH(stent+CABG)	0	.	0	1	1	0	0	0	0	0	0	0	0	0	0	1	1	96	27.5	24.1	32	0.89	94.9119	0.9	94.477	2	0.76	101.276	4.9	144	4.31	9.4	4.2	38	.	.
256	297	378	0	76	1	2020-03-21	20	0	0	0	0	0	parkinson	0	.	0	0	1	0	0	0	0	0	0	0	0	0	0	1	1	92	39.1	14.9	51	1.69	38.5946	5.37	9.53899	19	5.37	9.53899	7	138	3.53	8.5	4.01	#NULL!	.	.
257	298	177	1	46	2	2020-04-13	7	0	1	0	0	0	ra,dc	0	.	0	1	0	0	0	0	0	0	0	0	0	0	0	1	1	95	23	27	10	0.6	109.309	0.6	109.309	0	0.49	116.841	3.4	142	4.12	8.37	3.88	74	.	.
262	304	563	0	81	2	2020-04-16	7	0	1	0	0	0	0	0	.	0	1	0	0	0	0	0	0	0	0	0	0	0	1	1	92	17.8	10.5	40	1.12	46.0336	1.38	35.7656	3	0.99	53.4388	8.8	144	4.07	8.8	4.06	50	.	.
264	306	140	1	42	1	2020-03-25	9	0	0	0	0	0	0	0	.	1	1	1	0	0	0	0	0	0	0	0	0	0	1	1	95	37	35	17	0.78	111.335	0.96	97.0959	7	0.86	106.955	3.9	139	3.94	8.18	3.77	99	.	.
266	309	158	1	42	2	2020-04-03	4	0	0	1	0	0	migren	0	.	1	0	0	1	0	0	0	1	0	0	0	0	0	1	1	99	33.3	25.8	16	0.7	106.865	0.77	95.2339	2	0.66	108.954	3.1	141	3.66	8.7	4.3	80	.	.
267	310	270	0	69	2	2020-04-08	5	0	0	0	0	0	0	0	.	0	1	0	0	0	0	0	0	0	0	0	0	0	1	1	88	32	17.6	33	1.18	47.0201	1.19	46.5428	1	1.09	51.7535	4.5	140	4.23	8.5	3.75	50	.	.
268	311	269	1	74	1	2020-04-08	5	0	0	0	0	0	0	0	.	0	0	0	0	0	0	0	0	0	0	0	0	0	1	1	97	21.1	9.2	28	0.82	87.1123	0.93	80.5836	4	0.91	82.7297	5.3	139	4.66	8.5	4.12	108	.	.
269	312	403	0	71	1	2020-03-30	15	1	0	0	0	0	KAH	0	.	0	1	1	0	0	0	0	0	0	1	1	0	0	1	1	75	19.1	7.5	48	1.36	51.9812	3.33	17.606	15	3.33	17.606	5.9	141	3.81	8.7	3.06	122	.	.
271	314	560	1	56	2	2020-04-19	3	0	1	0	0	0	0	0	0	0	1	0	1	0	0	0	0	0	0	0	0	0	1	1	#NULL!	22.9	17.2	23	0.72	93.6124	0.77	86.314	2	0.74	90.5622	3.4	136	3.89	8.5	4.1	114	.	.
272	316	251	1	46	1	2020-04-02	1	0	0	0	0	0	0	0	.	0	0	0	0	0	0	0	0	0	0	0	0	0	0	1	96	14	10.9	29	0.76	109.412	0.76	109.412	1	0.76	109.412	3.4	138	4.4	9.1	4.15	91	.	.
273	318	75	1	57	1	2020-04-01	13	0	0	0	0	0	0	0	0	1	1	1	0	0	0	0	0	0	0	0	0	0	1	1	89	27.6	40.3	25	0.61	110.853	0.83	97.674	12	0.81	98.6581	4	136	4.69	8.2	2.72	57	.	.
274	319	718	1	54	2	2020-04-27	11	1	0	0	0	0	0	0	.	0	1	1	0	0	0	0	0	0	0	0	0	0	1	1	95	50.8	60.7	33	0.75	90.3651	0.89	73.4746	7	0.72	94.9369	8.6	140	4.23	8.8	4.2	56	.	.
275	320	316	1	53	1	2020-03-26	6	0	0	0	0	0	0	0	.	0	0	0	0	0	0	0	0	0	0	0	0	0	0	1	94	27.1	27	26	0.77	103.604	0.85	99.4791	6	0.85	99.4791	6.6	140	3.84	9.3	4.58	118	.	.
276	321	706	1	62	1	2020-04-22	16	0	1	0	0	0	kah	0	.	1	0	0	0	0	0	0	0	0	0	0	0	0	1	1	88	26.9	26.8	40	0.96	84.3696	0.96	84.3696	0	0.69	101.742	6.5	140	4.2	9.2	4.5	101	0	0
277	322	471	1	54	1	2020-04-10	10	0	0	0	0	0	0	0	.	0	1	0	0	0	0	0	0	0	0	0	0	0	1	1	92	97.6	146.3	26	0.75	103.997	0.82	100.252	10	0.82	100.252	2.4	132	4.58	8.4	3.83	813	.	.
278	324	600	1	38	1	2020-04-22	5	0	0	0	0	0	0	0	.	1	0	0	0	0	0	0	0	0	0	0	0	0	1	1	90	27.2	49.3	21	0.85	110.533	1.08	86.6085	1	0.8	113.322	6.9	140	4.47	9	4.58	54	.	.
279	325	404	0	83	1	2020-04-04	13	0	0	0	0	0	Alzheimer	0	0	0	0	1	0	0	0	0	0	0	0	0	0	0	1	1	60	55.8	34.5	35	1.56	40.4761	3.49	15.2901	2	1.12	60.4201	5.9	144	3.97	8.7	3.82	400	.	.
280	327	597	1	41	2	2020-04-19	8	0	0	0	0	0	0	0	.	0	1	0	0	0	0	0	0	0	0	0	0	0	1	1	#NULL!	32.2	22.7	16	0.66	109.722	0.71	105.788	1	0.6	113.217	2.1	140	4.23	8.4	3.55	30	.	.
281	328	81	1	50	2	2020-04-07	3	0	1	1	0	0	0	0	0	0	1	1	1	0	0	0	1	0	0	0	0	0	1	1	92	31.4	23.9	30	0.75	92.9402	0.95	69.8369	3	0.81	84.6827	5.6	136	3.32	8.3	4.08	#NULL!	.	.
282	329	83	1	33	1	2020-04-06	4	0	0	0	0	0	0	0	1	1	1	0	0	0	0	0	0	0	0	0	0	0	1	1	93	18	17	30	0.8	117.373	0.93	107.48	3	0.83	115.61	4.8	139	4.32	9.18	3.93	62	.	.
283	330	466	1	79	1	2020-04-24	25	0	0	0	0	0	kolon ca	1	0	1	0	0	0	0	0	0	0	0	0	1	ÜŞÜME	TİTREME	1	1	85	20.8	9.6	58	1.1	63.5104	1.17	58.9457	2	1.12	62.1419	6	133	4.35	8.7	3.62	73	.	.
284	332	605	1	58	2	2020-04-21	6	1	1	0	0	0	hipotroidi	0	.	0	1	0	0	0	0	0	0	0	0	1	0	0	1	1	94	18	24	21	0.62	99.3948	0.7	95.5044	4	0.59	101.03	4.7	138	3.71	9.39	4.74	53	.	.
287	335	715	1	48	2	2020-03-27	10	0	0	0	0	0	migren	0	.	1	1	0	0	0	0	0	0	0	0	0	0	0	1	1	95	21.6	12.2	23	0.69	102.941	0.8	87.1803	1	0.76	92.7579	7.6	140	4.44	8.4	3.74	132	.	.
288	336	713	1	60	1	2020-03-27	10	0	0	0	0	0	0	0	.	0	0	0	0	0	0	0	0	0	0	0	0	0	1	1	90	37.6	25.5	34	0.95	86.6534	1.03	78.5838	1	0.86	94.2516	5.2	136	4.25	7.8	3.89	500	.	.
291	339	496	1	59	1	2020-04-04	55	0	0	0	0	0	bipolar	0	.	0	1	0	0	0	0	0	0	0	0	0	0	0	1	1	70	77.9	18.8	41	1.31	59.1729	1.31	59.1729	0	0.46	122.751	6.4	138	4.18	8.6	3.83	2351	.	.
292	340	69	0	59	2	2020-03-31	7	1	1	0	0	0	gut, NEFREKTOMİ(donör)	0	0	1	1	0	0	0	1	0	0	0	1	0	0	0	1	1	95	38.9	26.4	30	1.04	58.7628	1.16	51.4952	4	1.11	54.3126	7.4	142	4.59	8.8	3.57	86	.	.
293	341	389	1	94	1	2020-04-02	17	0	1	0	0	0	prostat ca,cabg	1	.	0	0	0	0	0	0	0	0	0	0	0	Solunum Sıkıntısı	0	1	1	75	48.6	19.4	30	0.8	76.4667	1.51	38.9713	8	1.26	48.5042	5.4	132	4.16	8.5	3.8	223	.	.
294	342	492	1	66	1	2020-04-05	15	0	1	0	0	0	0	0	0	0	0	0	0	0	0	0	0	0	0	0	0	0	1	1	88	30.6	26.3	32	0.82	92.148	1.15	65.9424	15	1.15	65.9424	5.5	137	3.55	8.3	3.63	122	.	.
295	345	271	1	44	1	2020-04-08	7	0	0	0	0	0	0	0	15 paket yıl	1	1	0	0	0	1	0	0	0	0	0	0	0	1	1	95	20.1	11.4	29	0.9	103.511	0.93	99.4877	1	0.89	103.987	4.8	136	4.64	8.6	4.13	177	.	.
296	346	490	1	59	1	2020-04-06	21	0	0	0	0	0	0	0	0	1	1	0	0	0	0	0	0	0	0	0	0	0	1	1	90	37.4	18.9	35	1.21	65.1353	1.42	53.6769	6	0.96	86.1664	5.8	135	5	9.1	4.13	104	.	.
297	347	654	1	59	2	2020-04-15	15	0	1	0	0	0	0	0	0	0	1	1	0	0	0	0	0	0	0	0	0	0	1	1	90	30	15	23	1.02	60.1587	1.25	47.047	7	1.1	54.9101	2.5	141	4.71	9.12	4.14	58	5 rbc	0
298	348	206	1	72	1	2020-04-06	14	0	0	0	0	0	KLL	1	.	0	1	0	0	0	0	0	0	0	0	0	0	0	1	1	81	41	13	59	1.03	72.2311	1.03	72.2311	1	0.87	86.2216	4.6	138	4.51	8.2	3.34	35	0	0
299	349	323	0	90	2	2020-04-01	9	0	1	0	0	0	0	0	.	0	0	0	1	0	0	0	0	0	0	0	İŞTAHSIZLIK	0	1	1	93	31.7	16	46	1.04	47.2639	1.06	46.1879	5	0.95	52.7297	7.4	140	4.17	8.2	3.43	87	0	0
302	353	456	1	48	2	2020-04-15	6	0	0	0	0	0	0	0	0	0	1	1	1	0	0	0	0	0	0	0	0	0	1	1	97	17.3	7	19	0.72	99.0237	0.78	89.8901	2	0.65	104.983	3.4	141	4.18	9.3	4.78	54	.	.
303	354	632	1	43	2	2020-04-22	7	0	0	0	0	0	0	0	.	0	1	0	0	0	0	0	0	0	1	0	GÖĞÜS AĞRISI	0	1	1	96	20	16.7	20	0.63	109.86	0.83	86.366	1	0.57	113.537	7.4	136	3.6	9	3.86	123	.	.
304	355	524	1	64	1	2020-03-24	36	0	0	0	1	0	kolon ca, dvt	1	1	0	0	1	0	0	0	0	0	0	0	0	0	0	1	1	94	40.9	10.8	33	0.66	102.172	2.32	28.627	35	2.32	28.627	2.5	132	4.32	8.2	2.6	53	.	.
306	357	76	0	61	2	2020-04-03	10	0	1	0	1	0	0	0	.	0	0	1	0	0	0	0	0	0	0	0	0	0	1	1	95	15.3	33.3	62	1.18	49.7381	1.54	36.0481	4	1.54	36.0481	6.3	138	4.48	9.6	4.39	46	.	.
307	358	77	1	69	1	2020-04-03	12	0	1	0	1	1	osas,mds.aranesp	0	.	0	0	1	0	0	0	0	0	0	0	0	0	0	1	1	87	25.2	9.8	36	1.02	74.6447	1.14	65.2527	4	1.06	71.2528	5.7	134	4.52	8	3.52	65	.	.
308	359	64	1	24	1	2020-03-27	7	0	0	0	0	0	0	0	.	1	1	1	0	0	0	0	0	0	0	0	0	0	1	1	93	82.8	25.9	23	1.34	73.6225	1.34	73.6225	0	1.02	102.396	5.5	135	4.55	8.6	3.97	5243	0	0
309	360	71	1	45	1	2020-04-06	8	0	0	0	0	0	hipoPTH	0	0	1	0	1	1	0	0	0	0	0	0	0	0	0	1	1	90	27.3	16	25	0.89	103.259	1.01	89.4108	7	0.74	111.397	2	132	3.9	4.2	3.49	478	.	.
310	361	686	1	84	1	2020-04-29	4	0	1	0	0	1	SVO, IKH	0	0	0	0	0	0	0	0	0	0	0	0	0	0	0	1	1	95	30	17	35	1.04	65.6209	1.06	64.1269	2	0.97	71.3885	4.4	139	4.96	8.3	3.71	131	.	.
311	362	153	1	52	1	2020-03-25	14	1	1	0	0	0	0	0	.	1	1	0	0	0	0	0	0	0	0	0	0	0	1	1	88	54.1	32	32	1.02	84.1127	1.03	83.1264	11	0.91	96.5558	3.8	128	4.37	8.6	3.74	835	0	0
313	364	355	1	53	2	2020-04-03	6	0	0	0	0	0	0	0	.	0	0	0	1	0	0	0	0	0	0	0	ÜŞÜME	SIRT AĞRISI	1	1	97	26	18.7	30	0.58	105.232	0.62	102.948	4	0.6	104.064	3.1	142	4.54	9.3	4.45	33	.	.
314	366	278	1	73	2	2020-04-10	6	0	1	0	0	0	0	0	0	0	1	0	0	0	0	0	0	0	0	0	0	0	1	1	95	23	16	33	0.77	76.5981	1.12	48.6946	2	1.05	52.6463	5.5	141	4.23	8.5	3.64	67	.	.
315	367	60	1	39	1	2020-03-31	10	0	0	0	0	0	0	0	.	1	0	0	0	0	0	0	0	0	0	0	0	0	1	1	94	68.4	35	23	1.13	81.423	1.25	72.07	1	0.9	107.211	6.5	132	4.67	#NULL!	4.55	403	.	.
316	368	610	1	43	1	2020-04-06	21	0	0	0	0	0	0	0	0	0	1	0	0	0	0	0	0	0	0	0	TERLEME	0	1	1	90	36	27	30	0.92	101.507	1.34	64.4238	14	1.04	87.5231	5.4	134	4.34	8.35	4.01	65	.	.
317	370	384	1	64	1	2020-03-27	19	0	0	0	0	0	0	0	.	1	1	1	0	0	0	0	0	0	0	0	0	0	1	1	70	31.8	33.1	40	0.99	80.1544	1.19	64.1673	3	1.04	75.5191	5.4	137	4.96	9.3	4.25	300	.	.
319	372	90	1	67	2	2020-04-08	7	0	0	0	0	0	0	0	.	0	1	0	0	0	0	0	0	0	0	0	BOĞAZDA YANMA	*	1	1	93	41.3	32.7	27	0.63	92.8156	0.74	83.828	2	0.56	96.4828	4.8	142	4.34	8.6	4.13	112	.	.
320	373	426	1	46	1	2020-03-21	12	0	0	0	0	0	0	0	.	1	0	0	0	0	0	0	0	0	0	0	0	0	1	1	96	15.8	12	25	0.84	105.002	1.4	59.8267	10	1.19	72.8161	4.9	140	4.12	8.6	4.05	86	.	.
321	375	557	1	52	2	2020-04-15	16	0	1	1	0	0	fibromiyalji	0	.	0	0	0	0	0	0	0	0	0	0	0	SIRT AĞRISI	0	1	1	94	37	25	24	0.96	67.9963	0.96	67.9963	1	0.86	77.6681	4.3	136	4.39	8.65	4.16	82	.	.
322	376	321	1	56	2	2020-03-30	4	0	0	0	0	0	0	0	.	0	0	0	1	0	0	0	0	0	0	0	0	0	1	1	95	29.8	28.8	24	1.03	60.7195	1.19	50.9932	4	1.19	50.9932	3.9	135	4.55	8.8	3.98	351	0	0
323	377	624	1	56	1	2020-04-24	4	0	0	0	0	0	0	0	.	0	0	0	0	0	0	0	0	0	0	0	0	0	1	1	94	19.8	19.1	31	0.95	89.1227	0.95	89.1227	0	0.74	103.114	4.6	141	4.99	9.2	4.62	70	.	.
324	378	425	1	57	1	2020-03-21	12	0	1	0	0	0	0	0	.	1	1	1	0	0	0	0	0	0	0	0	0	0	1	1	95	29.7	29.6	35	1.04	79.3254	1.45	53.0776	10	0.85	96.7228	3.6	134	4.4	8	3.95	73	.	.
325	379	208	1	41	1	2020-03-23	17	0	0	1	0	0	0	0	.	1	1	1	0	0	0	0	0	0	0	0	0	0	1	1	88	55	53.1	34	1.03	89.8043	1.03	89.8043	1	0.85	108.228	6	138	4.5	9.1	4.05	104	.	.
328	382	349	1	42	2	2020-04-01	2	1	0	0	0	0	0	0	.	0	0	0	0	0	0	0	0	0	0	0	KULAK AĞRISI	GÖĞÜS AĞRISI	1	1	97	22.3	23.8	20	1.01	68.6016	0.89	79.9367	2	0.89	79.9367	4.9	136	4.43	8.8	4.55	35	.	.
329	383	25	1	51	1	2020-03-23	3	0	1	0	0	0	parsiyel nefrektomi(RCC)	1	.	0	1	1	0	0	0	0	0	0	0	0	0	0	1	1	#NULL!	21.1	27.3	20	0.78	104.514	1	86.7581	2	0.87	99.9268	5.1	140	4.41	8.8	4.19	#NULL!	.	.
330	384	721	1	74	1	2020-04-27	10	0	1	0	0	0	kah	0	.	1	0	1	0	0	0	0	0	0	0	0	0	0	1	1	92	43.8	37.2	21	0.9	83.8424	1.28	54.7679	4	1.25	56.361	6.1	135	3.58	8.3	3.57	132	.	.
331	385	364	1	26	2	2020-04-16	3	0	0	0	0	0	0	0	.	1	0	0	0	0	0	0	1	0	0	0	İŞTAHSIZLIK	0	1	1	97	20.7	12.4	20	0.87	91.9374	0.72	115.573	0	0.65	122.528	4.6	136	5.1	9.29	4.58	95	.	.
333	387	56	1	62	2	2020-04-02	6	0	0	0	0	0	0	0	0	1	1	0	0	0	0	0	0	0	0	0	0	0	1	1	94	25.7	26.5	44	0.89	69.4594	0.89	69.4594	1	0.86	72.3994	3.5	142	4.55	8.6	3.38	#NULL!	.	.
334	388	717	1	62	1	2020-04-27	9	0	0	0	0	0	0	0	.	0	1	0	0	0	0	0	0	0	0	0	İŞTAHSIZLIK	0	1	1	98	19	21	29	0.89	91.6362	0.99	81.2884	3	0.77	97.2565	5.6	140	4.48	9.12	4.27	123	.	.
335	389	351	1	59	2	2020-04-01	6	0	0	0	0	0	0	0	.	1	0	0	1	0	0	0	0	0	1	0	0	0	1	1	98	48.8	25.6	18	0.96	64.7337	1.05	58.0869	3	0.99	62.3696	3.5	136	3.78	8.3	4.06	211	0	0
336	390	762	1	34	1	2020-04-25	16	0	0	0	0	0	0	0	.	1	0	1	0	0	0	0	0	0	0	0	0	0	1	1	95	58.5	126.5	22	0.83	114.801	1.02	95.4498	5	0.98	100.18	5.4	138	4.02	8.1	4.55	125	.	.
337	391	452	1	64	1	2020-04-09	4	0	0	1	0	0	0	0	.	0	0	0	0	0	0	0	0	0	0	0	0	0	0	1	96	20	30	24	0.58	107.745	0.71	99.1511	2	0.6	106.254	3.6	140	5	9.2	4.03	#NULL!	.	.
340	395	163	1	20	1	2020-04-08	5	0	0	0	0	0	b hücreli all	1	0	0	0	0	0	0	0	0	0	0	0	0	0	0	0	1	97	14	19	30	0.69	136.657	0.83	126.665	4	0.79	129.263	5.4	141	4.22	9.51	4.43	64	.	.
341	396	67	1	66	2	2020-04-02	8	0	1	0	0	0	0	0	0	1	1	1	0	0	0	0	0	0	1	0	0	0	1	1	91	38.9	27.1	32	0.82	74.5658	1.08	53.448	3	0.78	79.2134	5.2	134	4.24	7.8	3.53	167	.	.
343	398	465	1	93	2	2020-04-12	8	1	1	0	0	0	kolon ca	1	.	0	0	0	0	0	0	0	0	0	0	0	0	0	1	1	95	21.3	11.6	44	0.7	74.6873	0.96	50.9806	7	0.96	50.9806	3.8	137	4.13	9.4	4.19	44	.	.
344	399	86	1	53	1	2020-04-07	6	0	0	0	0	0	0	0	0	1	1	1	0	0	0	0	0	0	0	0	0	0	1	1	97	19.7	26.2	24	1.24	65.9571	1.48	53.2552	2	1.06	79.7285	5.8	140	5.48	10	4.56	156	.	.
345	400	136	1	22	2	2020-03-25	5	0	0	0	0	0	0	0	.	0	1	0	0	0	0	0	0	0	0	0	MİDE BULANTISI	0	1	1	#NULL!	35.1	15.3	13	0.67	124.77	0.77	109.599	4	0.75	113.142	3.6	140	5.11	7.8	4.06	54	.	.
346	401	135	1	53	2	2020-03-25	5	0	0	0	0	0	0	0	.	1	1	0	0	0	0	0	0	0	0	0	0	0	1	1	#NULL!	19.5	14.9	18	0.67	100.354	0.85	78.2228	2	0.71	97.2365	4.5	143	4.03	10.2	4.34	68	.	.
347	402	63	1	64	1	2020-03-25	16	0	1	0	0	0	parkinson	0	.	1	1	0	0	0	0	0	0	0	0	0	0	0	1	1	93	21.6	22.8	30	0.8	94.4049	0.89	90.3577	4	0.77	95.8996	3.7	133	4.08	8	3.23	142	.	.
348	403	182	1	57	1	2020-03-30	7	0	1	0	0	0	0	0	.	0	1	1	1	0	0	0	0	0	0	0	0	0	1	1	96	25	21.4	39	1.24	64.1296	1.55	48.966	5	1.36	57.3531	7.5	135	3.7	9.2	4.48	106	0	0
349	404	383	1	91	1	2020-03-22	14	1	1	0	0	0	AC ca	1	.	1	1	1	1	0	0	0	0	0	0	0	0	0	1	1	80	22.4	14.1	31	0.75	80.1944	1.12	57.1183	10	0.83	76.9225	4.2	136	4.52	9	3.21	444	.	.
351	406	242	1	28	2	2020-03-31	10	0	0	0	0	0	Gebe	0	.	0	1	1	0	0	1	0	0	0	0	1	GEBE	0	1	1	95	16.1	32.5	13	0.52	130.022	0.61	123.37	4	0.58	125.434	2	133	3.42	9.3	4.09	38	0	0
353	408	345	1	47	2	2020-03-30	7	0	0	0	0	0	0	0	.	1	1	1	0	0	0	0	0	0	0	0	0	0	1	1	98	46.7	48.7	18	0.58	109.762	0.69	103.666	1	0.6	108.544	3.4	139	4.04	8.6	3.95	187	.	.
354	409	670	1	44	2	2020-04-18	13	0	1	0	0	0	0	0	0	1	1	1	0	0	0	0	0	0	0	0	0	0	1	1	88	50	45.3	23	0.68	106.384	0.68	106.384	1	0.56	113.401	2.4	133	3.44	7.8	3.63	67	.	.
356	411	543	1	49	1	2020-04-09	8	0	1	0	0	0	0	0	.	1	0	0	0	0	0	0	0	0	0	0	0	0	1	1	94	31	32.1	59	1.3	64.0699	1.3	64.0699	1	0.95	93.6146	8.6	134	3.9	8.6	4.24	146	0	0
357	412	294	1	56	1	2020-04-17	5	0	0	0	0	0	0	0	.	0	0	0	0	0	0	0	0	0	0	0	0	0	0	1	98	45	36.8	25	0.69	106.122	0.78	100.907	1	0.66	108.078	4.5	132	3.92	8.1	3.7	328	.	.
358	413	608	1	59	1	2020-04-12	15	1	1	0	0	0	KAH	0	0	0	1	0	0	0	0	0	0	0	0	0	0	0	1	1	95	63.2	103.9	38	1	82.017	1.12	71.5154	7	0.9	93.159	4.9	136	3.92	9	4.51	449	0	0
359	414	410	0	58	1	2020-04-13	6	0	1	0	0	0	Akciğer Ca0	1	1	0	0	0	0	0	0	0	0	0	0	0	Solunum Sıkıntısı	0	1	1	93	185	62	81	1.38	55.9553	1.67	44.4315	0	1.03	79.6956	11.3	139	5.78	8.53	3.15	551	.	.
361	416	564	1	47	1	2020-04-17	7	1	1	0	0	0	KAH(CABG)	0	.	0	0	0	0	0	0	0	0	0	0	0	0	0	0	1	89	26.6	14.7	47	1.23	69.4733	1.43	57.9044	2	1.02	87.1195	6.6	133	4.21	9.3	4.08	147	.	.
362	417	559	1	52	2	2020-04-17	6	1	1	1	0	0	0	0	.	0	0	0	1	0	0	0	0	0	0	0	0	0	1	1	#NULL!	20.6	22.7	14	0.66	101.563	0.75	91.6436	4	0.66	101.563	4.8	143	4.96	9.2	4.18	63	.	.
363	418	89	1	49	2	2020-04-08	8	1	1	0	0	0	hipotroidi	0	.	0	0	0	0	0	0	0	1	0	0	0	0	0	1	1	90	58.1	41.4	28	0.78	89.2609	0.78	89.2609	0	0.78	89.2609	3.8	137	4.93	8.6	3.97	61	.	.
364	419	88	1	52	1	2020-04-08	8	0	0	0	0	0	ülseratif kolit,remsera	0	.	0	0	0	0	0	0	0	0	0	0	0	0	0	0	1	96	39.2	24.8	31	0.94	92.8427	1.3	62.7338	3	1.07	79.3842	6.2	138	5.48	8.8	4.28	39	.	.
365	420	634	1	53	1	2020-04-10	19	0	0	0	0	0	0	0	.	1	1	0	0	0	0	0	0	0	0	0	0	0	1	1	97	22	16.2	34	0.89	97.6166	2.45	28.9539	9	1.16	71.4955	5.2	136	4.1	8.8	4.7	74	0	0
367	422	95	1	54	2	2020-04-11	2	0	1	0	0	0	0	0	.	0	1	0	0	1	0	0	0	0	0	0	BOĞAZ AĞRISI	0	1	1	96	11	12.2	17	0.8	83.5822	0.8	83.5822	1	0.71	96.5558	4.9	143	3.78	9.4	4.91	125	.	.
368	423	585	1	68	2	2020-04-20	21	1	1	0	0	0	kah	0	.	0	1	0	0	0	0	0	0	0	0	0	SIRT AĞRISI	OMUZ AĞRISI	1	1	88	32.2	37.6	53	0.98	59.2716	1.23	45.0344	7	0.78	78.1083	5.9	134	4.04	8.7	3.99	149	0	0
369	424	672	1	73	1	2020-04-20	11	0	1	0	0	0	kah	0	.	0	0	0	1	0	0	0	0	0	0	0	0	0	0	1	98	15	13	55	0.9	84.4334	1.37	50.804	2	0.77	90.0244	4.9	136	4.62	8.46	3.91	50	.	.
371	426	514	0	77	2	2020-03-27	28	0	1	0	0	0	0	0	.	1	1	0	0	0	0	0	0	0	0	0	BOĞAZ AĞRISI	0	1	1	92	15.4	12.4	48	1.15	45.8563	1.7	28.5871	3	1.23	42.2754	7.8	137	3.57	9	4.25	49	0	0
372	427	46	0	53	1	2020-04-01	12	0	1	0	0	0	0	0	0	0	0	0	0	0	0	0	0	0	0	0	0	0	0	1	98	11.5	6.2	132	8.51	6.42575	14.01	3.51694	5	11.79	4.3326	7.6	137	4.14	8.3	3.35	32	.	.
373	428	515	0	79	1	2020-03-27	28	0	1	0	1	0	KBY	0	.	0	1	0	0	0	0	0	0	0	0	0	0	0	1	1	90	22.4	29.8	85	2.05	29.9212	2.54	23.0911	3	2.11	28.8956	10	145	5.08	8.9	4.07	59	.	.
374	430	375	0	67	2	2020-03-23	16	0	1	0	0	1	cabgkby,3/7 hd	0	.	0	0	1	0	0	0	0	0	0	0	0	Solunum Sıkıntısı	0	1	1	91	29.4	9.5	119	8.48	4.39399	10.52	3.38589	4	1.67	31.3347	7.8	132	4.79	6.5	3.88	73	.	.
375	431	421	1	51	1	2020-03-20	14	0	0	0	0	0	0	0	.	1	0	0	0	0	0	0	0	0	0	0	0	0	1	1	93	16.6	11.7	38	0.91	97.2364	1.29	63.7686	9	1.19	70.303	5	140	5.2	9	4.06	#NULL!	.	.
376	432	432	1	70	1	2020-03-25	5	0	1	0	0	0	0	0	.	1	0	0	0	0	0	0	0	0	0	0	0	0	1	1	93	66.9	71.8	34	0.96	79.759	1.23	59.1086	3	0.99	76.8463	4.4	132	4.37	7.9	3.04	#NULL!	.	.
377	433	195	1	52	2	2020-03-31	10	1	0	0	0	0	0	0	.	1	0	0	1	0	0	0	0	0	0	0	0	0	1	1	94	34	22.8	27	0.7	99.6157	0.83	81.0748	4	0.6	104.798	3.5	135	4.7	8.6	4.26	74	.	.
382	438	70	1	36	1	2020-04-05	6	0	0	0	0	0	0	0	0	0	0	0	0	0	0	0	1	0	0	0	0	0	1	1	88	37.1	27.4	21	0.91	108.041	0.98	98.7823	5	0.9	109.494	#NULL!	137	3.87	8.7	3.73	378	.	.
383	439	39	1	47	1	2020-03-30	11	0	0	0	0	0	0	0	.	1	1	0	0	0	0	0	0	0	0	0	0	0	1	1	89	26	19.1	22	0.97	92.5776	1.07	82.222	6	0.76	108.646	5.9	142	4.3	9.5	4.58	#NULL!	.	.
384	440	40	1	70	2	2020-03-30	11	1	1	0	1	0	0	0	.	0	1	0	1	0	0	0	0	0	0	0	0	0	1	1	89	20.3	14.2	50	0.57	93.9223	0.95	60.6834	6	0.69	88.2003	4.6	143	3.8	9	4.2	#NULL!	.	.
385	441	488	1	55	1	2020-04-06	26	1	1	0	0	0	osas	0	.	0	0	0	0	0	0	1	0	0	0	0	0	0	1	1	86	28.4	16.1	23	1.16	70.4981	4.69	13.0214	21	2.36	29.8715	3.1	133	3.98	8.7	3.82	278	.	.
386	442	196	1	45	1	2020-03-30	4	0	0	0	0	0	0	0	0	1	0	1	0	0	0	0	0	0	0	0	0	0	1	1	93	22.1	15.3	25	1.1	80.6438	1.23	70.4562	1	1.02	88.3521	5	142	5.3	#NULL!	3.59	#NULL!	0	0
387	443	26	1	39	2	2020-03-23	10	0	0	0	0	0	0	0	.	1	0	0	1	0	0	0	0	0	0	0	0	0	1	1	#NULL!	15.5	9.1	26	0.74	102.049	0.74	102.049	1	0.54	118.869	4.6	142	4.29	8.8	4.19	#NULL!	.	.
388	444	352	1	82	1	2020-04-02	19	1	1	0	0	1	küçük hücreli ac ca,pradaxa	1	.	1	0	0	1	0	0	0	0	0	0	0	0	0	1	1	88	79.4	75.7	29	0.83	81.9427	0.83	81.9427	14	0.59	94.2825	3.5	132	3.6	7.8	3.06	43	1(+++)	0
389	446	475	1	59	2	2020-04-09	11	0	0	0	0	0	meme ca	1	0	0	0	0	0	0	0	0	0	0	0	0	İŞTAHSIZLIK	0	1	1	95	29.6	27.4	14	0.79	81.9341	0.92	68.1517	3	0.76	85.8603	3.9	133	4.05	7.9	3.54	57	73 rbc	0
390	447	94	1	61	1	2020-04-10	5	1	0	0	0	0	0	0	0	0	0	0	0	0	0	0	0	0	0	0	0	0	0	1	98	16.6	14.6	37	0.86	93.5919	0.86	93.5919	1	0.83	94.9677	6.1	143	4.36	8.5	3.83	32	.	.
391	448	346	1	46	1	2020-03-30	9	0	0	0	0	0	gastrit	0	.	0	1	0	1	0	0	0	0	0	0	0	0	0	1	1	96	31.5	19.9	33	0.81	106.584	0.88	103.014	8	0.88	103.014	7	140	4.02	9.6	4.91	69	.	.
393	450	673	1	50	2	2020-04-20	11	0	0	0	0	0	kll(richter)	1	0	1	0	0	0	0	0	0	0	0	0	0	0	0	1	1	87	21.3	10.9	17	0.3	133.504	0.39	122.463	4	0.26	139.94	2.1	136	3.8	8.6	2.83	19	.	.
394	451	619	1	50	2	2020-03-29	30	0	0	0	0	0	Meme ca kür, hipotiroidi, HCV	1	.	1	1	1	0	0	0	0	0	0	1	0	BURUN AKINTISI	0	1	1	88	22.3	18	31	0.8	85.9641	1.43	42.5943	4	0.68	101.993	5	138	4.4	9.7	4.51	91	.	.
395	452	363	1	44	2	2020-04-13	7	0	0	0	0	0	hepatit b taşıyıcısı	0	.	0	0	1	0	0	0	0	0	0	0	0	0	0	1	1	#NULL!	72.7	94.9	21	0.83	85.7614	0.87	81.0175	4	0.78	92.4517	4	138	4.86	8.8	3.98	75	.	.
396	453	55	1	34	1	2020-04-01	0	0	0	0	0	0	0	0	0	0	0	0	0	0	0	0	0	0	0	0	0	0	0	1	#NULL!	14.6	18.8	29	1.02	95.4498	1.02	95.4498	0	1.02	95.4498	#NULL!	142	4.65	9.2	4.57	187	.	.
397	454	362	1	39	1	2020-04-06	9	0	0	0	0	0	0	0	.	0	0	0	0	0	0	0	0	0	0	0	0	0	1	1	96	20.9	28.3	27	0.82	111.393	0.98	96.7223	3	0.82	111.393	4.1	138	4.4	9.05	4.43	153	.	.
398	455	141	1	52	1	2020-03-25	5	1	1	0	0	0	0	0	.	1	0	0	0	0	0	0	0	0	0	1	BAYILMA	0	1	1	#NULL!	23	33	30	0.83	101.166	0.95	91.6624	2	0.85	100.18	4.1	139	3.99	9.36	4.51	127	.	.
399	456	219	1	70	2	2020-04-16	1	0	0	0	0	0	0	0	.	0	0	1	0	0	0	0	0	0	1	1	BOĞAZ AĞRISI	0	1	1	96	35	18.9	31	0.85	69.4177	0.86	68.443	1	0.86	68.443	3.3	137	4.9	8.5	3.86	133	.	.
401	458	723	1	37	2	2020-04-28	8	0	0	0	0	0	0	0	.	0	0	0	0	0	0	0	0	0	0	0	0	0	1	1	97	17	18	22	0.68	111.746	0.72	106.979	7	0.62	115.194	4.3	140	4.38	9	4.39	52	.	.
403	460	62	1	76	2	2020-04-03	7	0	0	0	0	0	0	0	0	1	0	0	0	0	0	0	0	0	0	1	0	0	1	1	97	16.5	9.7	27	0.9	62.1089	0.94	58.928	3	0.67	85.3824	4.3	138	4.04	8.5	4.22	34	.	.
404	462	441	1	46	2	2020-03-27	10	0	0	0	0	0	Behçet	0	.	1	1	0	0	0	0	0	0	0	0	0	0	0	1	1	95	18	13.6	27	0.67	105.412	0.72	100.425	8	0.69	104.397	3.6	140	4.9	9.3	4.34	#NULL!	.	.
405	463	227	1	37	2	2020-03-28	4	0	0	0	0	0	0	0	.	1	1	0	0	0	0	0	0	0	0	0	0	0	1	1	95	21.3	18	18	0.89	82.7942	0.89	82.7942	0	0.74	103.493	4.9	140	3.66	7.7	3.83	79	.	.
406	464	226	1	44	1	2020-03-28	4	0	0	0	0	0	0	0	.	1	1	0	0	0	0	0	1	0	0	0	0	0	1	1	96	19.5	32.6	30	0.79	109.208	0.79	109.208	0	0.67	116.859	3.9	141	4.36	8.9	4.22	64	.	.
407	465	440	1	47	1	2020-03-27	10	0	0	0	0	0	0	0	.	1	1	0	0	0	0	0	0	0	0	0	0	0	1	1	98	34	41.9	29	0.72	111.087	0.82	105.305	6	0.73	110.459	4.1	140	3.9	9.3	4.15	#NULL!	.	.
408	466	392	0	70	2	2020-03-29	12	0	1	0	0	0	RA	0	0	0	0	1	0	0	0	0	0	0	0	0	0	0	1	1	85	21	20	34	1.02	55.6853	3.25	13.7174	9	3.25	13.7174	3.1	142	3.99	8.21	2.64	19	.	.
409	467	180	1	34	1	2020-03-29	12	0	0	0	0	0	0	0	.	1	0	0	0	0	0	0	0	0	1	0	MİDE BULANTISI	0	1	1	97	31	24.6	26	0.9	111.044	0.94	105.356	8	0.76	119.034	3.6	138	4.3	9.3	5.04	#NULL!	.	.
410	468	724	1	29	1	2020-04-28	7	0	0	0	0	0	0	0	.	0	1	0	0	1	0	0	0	0	0	0	0	0	1	1	98	20.4	11.4	19	1.07	93.3043	1.15	85.5151	7	1.15	85.5151	5.7	139	4.04	9	4.1	165	.	.
411	469	228	1	45	1	2020-03-28	4	0	0	0	0	0	0	0	.	1	1	0	0	0	0	0	0	0	0	0	0	0	1	1	96	40.9	35.1	29	0.88	103.74	0.97	93.8874	1	0.94	97.5221	5.3	138	3.46	9.3	4.22	61	.	.
412	470	506	1	36	1	2020-04-01	13	0	0	0	0	0	behçet	0	0	0	0	0	0	0	0	0	0	0	0	0	0	0	0	1	96	22.9	11.8	28	0.9	109.494	0.96	101.276	2	0.83	113.2	8.4	131	3.84	8.1	3.15	118	0	0
414	472	340	1	52	1	2020-04-06	10	0	0	0	0	0	0	0	.	0	0	1	0	0	0	0	0	0	0	0	0	0	1	1	86	29.2	18.9	28	1.12	75.1198	1.16	71.9995	0	1.1	76.7742	4.7	142	4.07	8.3	4.01	184	.	.
415	473	704	1	82	2	2020-04-17	19	1	1	0	0	0	0	0	.	0	0	0	0	0	0	0	0	0	0	0	0	0	1	1	96	33.7	28.2	41	0.72	77.9855	1.15	44.2736	9	0.89	60.3554	6.2	129	5.08	9.4	3.8	46	5rbc	2+
416	475	191	1	43	2	2020-03-30	4	0	0	0	0	0	0	0	.	0	0	0	0	0	0	0	0	0	0	0	0	0	1	1	96	19	15.5	22	0.77	94.5673	0.93	75.2683	2	0.84	85.1245	3.9	138	4.2	9.1	4.32	53	.	.
419	478	74	1	43	2	2020-04-06	8	0	0	0	0	0	0	0	0	1	1	0	1	0	0	0	0	0	1	0	0	0	1	1	89	17	10	16	0.65	108.736	0.83	86.366	7	0.82	87.641	3	138	4.16	8.54	3.7	33	.	.
420	479	173	1	47	1	2020-04-14	6	0	0	0	0	0	0	0	.	0	1	0	0	0	0	0	0	0	0	0	0	0	1	1	97	25	37	29	0.88	102.293	0.93	97.413	3	0.9	101.352	5.4	141	4.28	8.55	4.67	98	.	.
421	480	577	0	74	2	2020-04-17	20	0	1	0	1	0	meme ca	1	.	1	0	0	0	0	0	0	0	0	0	0	Solunum Sıkıntısı	0	1	1	75	33.6	14.9	72	2.28	20.4735	2.28	20.4735	0	0.42	100.972	6.7	130	4.96	8	3.37	152	1	1
423	482	575	1	48	1	2020-04-16	25	0	0	0	0	0	0	0	.	0	0	0	0	0	0	0	0	0	0	0	0	0	1	1	98	52.6	39.5	22	0.95	94.2745	1.04	84.5024	1	0.96	93.0886	5.2	137	4.19	8.7	4.49	122	.	.
424	483	390	1	71	2	2020-03-31	11	1	1	0	0	0	0	0	.	0	1	0	0	0	0	0	0	0	0	0	0	0	1	1	70	33.8	23.9	35	0.58	92.7327	3.72	11.5691	3	0.53	95.5243	5.6	135	4.33	9	3.67	229	.	.
425	484	508	1	38	1	2020-03-31	24	0	1	0	0	0	FMF	0	0	0	1	0	0	0	0	0	0	0	0	0	0	0	1	1	82	81.9	109.9	26	0.99	96.2159	1.48	59.173	11	0.92	105.136	7.2	139	3.93	9.3	4.17	437	.	.
426	485	255	1	54	1	2020-04-02	4	1	1	0	0	0	0	0	0	0	1	0	0	0	0	0	0	0	1	1	0	0	1	1	97	16.1	24.1	19	0.61	113.214	0.71	106.367	1	0.56	117.265	5.7	137	4.3	9.4	3.95	68	.	.
429	488	#NULL!	0	28	2	2020-04-28	7	0	1	0	0	0	KBY(periton)	0	.	#NULL!	#NULL!	#NULL!	#NULL!	#NULL!	#NULL!	#NULL!	#NULL!	#NULL!	#NULL!	#NULL!			1	1	#NULL!	16	11	151	7.06	7.21215	7.06	7.21215	0	5.42	9.92806	7.2	137	2.72	9.03	4.18	97	.	.
437	#NULL!	684	1	35	1	2020-04-29	5	0	0	0	0	0		#NULL!		1	1	0	0	0	0	0	0	0	0	0	0		#NULL!	1	94	29.9	22.8	29	1.03	93.6703	1.03	93.6703	1	0.99	98.265	5.9	137	4.22	8.4	3.86	59
438	#NULL!	407	0	79	1	2020-04-11	3	1	1	0	0	0	RCC, nefrektomi	#NULL!		0	0	0	0	0	0	0	0	0	0	0	Solunum Sıkıntısı		#NULL!	1	78	42	18	208	3.08	18.2907	3.51	15.6175	3	3.51	15.6175	#NULL!	142	4.2	9.2	2.71	624
439	#NULL!	385	0	90	2	2020-04-04	18	0	1	0	0	1		#NULL!		0	0	1	0	0	0	0	0	0	0	0	0		#NULL!	1	94	52	9.8	116	2.32	17.9163	2.32	17.9163	1	2	21.4377	6.4	144	5.3	7.7	3.02	329
440	#NULL!	669	1	51	2	2020-04-24	10	1	0	0	0	0		#NULL!		1	1	1	1	0	0	0	1	0	0	0	0		#NULL!	1	93	22	28.3	26	0.73	95.3553	3.58	13.9463	10	0.54	109.259	#NULL!	134	3.7	8.1	3.11	97
441	#NULL!	478	0	84	2	2020-04-01	16	0	0	0	0	0	Demans	#NULL!		0	1	0	0	0	0	0	0	0	0	0	0		#NULL!	1	94	31	13.4	75	1.55	30.431	1.73	26.6458	4	0.63	82.3679	12.4	141	3.7	9.2	3.51	134
442	#NULL!	756	1	85	2	2020-04-26	14	0	1	0	0	0		#NULL!		0	0	0	0	0	0	0	0	0	0	0	0		#NULL!	1	85	42	24.3	62	0.83	64.3	2.8	14.783	10	1.3	37.3783	#NULL!	134	3.1	7.6	3.11	128
443	#NULL!	512	1	73	1	2020-03-29	19	0	0	0	0	1		#NULL!		0	0	0	0	0	0	0	0	0	0	0	0		#NULL!	1	94	28.6	35	69	1.01	73.4461	1.17	61.4832	15	1.14	63.4447	4.5	133	4.6	8.4	3.34	98
444	#NULL!	748	1	62	1	2020-04-24	28	1	1	0	0	1		#NULL!		1	1	1	1	0	0	0	0	0	0	0	0		#NULL!	1	86	47.5	29	24	0.92	88.8244	1.06	74.844	2	0.79	96.2369	3.8	140	3.99	8.2	3.86	293	0	0
446	#NULL!	96	1	54	1	2020-04-13	1	0	0	0	0	0		#NULL!		0	1	1	0	0	0	0	0	0	0	0	ÜŞÜME		#NULL!	1	#NULL!	17.6	19.5	20	0.85	98.7827	0.85	98.7827	1	0.85	98.7827	5.6	141	4.16	9.3	4.58	107
447	#NULL!	118	1	18	2	2020-04-01	11	0	0	0	0	0		#NULL!		0	0	1	0	0	0	0	0	0	0	0	0		#NULL!	1	90	50	769	28	0.68	127.701	0.67	128.325	4	0.65	129.611	3.7	143	4.3	8.2	3.06	63
448	#NULL!	525	0	49	2	2020-04-24	37	1	0	0	0	0	Serviks ca	1		0	0	0	0	0	0	0	0	0	0	0	Solunum Sıkıntısı		#NULL!	1	84	1155	101.2	87	3.07	17.0315	4.23	11.56	30	0	0	9.2	141	3.7	7.9	3.23	#NULL!
449	#NULL!	573	1	82	1	2020-04-16	20	0	1	1	0	0	kah,bph	#NULL!		1	0	1	0	0	0	0	0	0	0	0	0		#NULL!	1	80	38.7	15.7	42	1.09	62.8765	2.6	21.9803	9	0.95	74.2453	4.8	137	4.54	8.1	3.72	229
451	#NULL!	695	1	60	1	2020-04-29	17	1	1	0	0	0	kah	#NULL!		0	1	0	0	1	0	0	0	0	0	0	0		#NULL!	1	91	18.9	25.6	32	0.62	107.819	2.11	33.0214	16	1.4	54.2231	3.5	127	3.96	9.4	4.35	88
452	#NULL!	381	0	79	2	2020-03-30	5	1	1	0	0	0	demans,af	#NULL!		1	0	0	0	0	0	0	0	0	1	0	0		#NULL!	1	78	46.1	1420.2	43	1	53.5403	2.89	14.8407	4	2.89	14.8407	4	135	4.78	8.1	3.4	146
453	#NULL!	548	1	38	1	2020-03-24	29	0	0	0	0	0	kondrosarkom	#NULL!		0	0	0	0	0	0	0	0	0	0	0	0		#NULL!	1	97	18.3	12.8	36	0.78	114.507	1.15	80.2761	12	0.94	102.437	2.9	138	4	9.3	3.89	33
454	#NULL!	415	0	56	1	2020-03-19	7	0	0	0	0	0		#NULL!		0	1	0	0	0	1	0	1	0	0	0	0		#NULL!	1	95	46.6	26.4	31	1.07	56.9607	1.13	53.3247	4	1.01	61.0768	3.6	140	3.76	8.6	3.31	100
456	#NULL!	734	1	55	2	2020-05-01	7	0	0	0	0	0		#NULL!		0	0	0	1	0	0	0	0	0	0	0	0		#NULL!	1	97	27.8	26.2	38	0.65	99.9457	0.87	74.9929	4	0.78	85.5769	3.1	139	4.65	8.6	4.11	47
457	#NULL!	366	1	74	1	2020-03-18	11	0	1	0	0	1	kolon ca,svo	1		0	0	0	0	0	0	0	0	0	0	0	Solunum Sıkıntısı		#NULL!	1	97	55.9	27.7	44	0.81	87.5528	1.4	49.1444	7	1.34	51.8171	6.2	152	4.21	8.8	2.51	77
458	#NULL!	387	1	43	1	2020-03-04	19	0	0	0	0	0		#NULL!		1	1	1	0	0	0	0	0	0	0	0	0		#NULL!	1	80	39.2	116	25	0.92	101.507	1.02	89.6021	1	1.01	90.6758	4	137	3.61	8.1	4.43	482
462	#NULL!	380	0	79	2	2020-02-04	4	1	0	0	0	0		#NULL!		0	0	1	1	0	0	0	0	0	0	0	Solunum Sıkıntısı		#NULL!	1	95	46.3	22.7	43	1.19	43.3855	5.5	6.81683	4	5.5	6.81683	#NULL!	132	2.44	8.2	3.34	182
463	#NULL!	758	1	67	1	2020-04-19	32	0	0	0	0	0		#NULL!		0	0	0	0	0	0	0	0	0	1	0	0		#NULL!	1	88	69.9	36.8	12	0.76	94.4057	0.8	92.4363	2	0.61	103.334	6.3	139	3.96	9.2	4.25	74
464	#NULL!	416	0	44	1	2020-03-16	21	0	0	0	0	0		#NULL!		0	0	0	0	0	0	0	0	0	0	0	0		#NULL!	1	#NULL!	26.3	23.5	17	1.13	58.0147	1.17	55.6254	3	1.17	55.6254	4.9	133	4.35	9.1	4.74	#NULL!
465	#NULL!	419	1	74	2	2020-03-19	18	0	1	0	0	0		#NULL!		1	1	1	0	0	0	0	0	0	0	0	0		#NULL!	1	88	21.4	15.1	29	0.75	77.1326	0.92	60.2515	9	0.67	85.0594	4.4	136	4.39	10	4.59	#NULL!	0	0
467	#NULL!	489	1	32	1	2020-02-04	49	0	0	0	0	0	myastenia gravis	#NULL!		0	0	0	0	0	0	0	0	0	0	0	0		#NULL!	1	76	19.2	42.8	28	0.56	136.862	0.72	123.431	7	0.23	197.296	2.5	138	3.84	8.7	3.43	13
469	#NULL!	393	0	79	1	2020-06-04	15	0	0	0	1	1		#NULL!		0	0	0	0	0	0	0	0	0	0	0	Solunum Sıkıntısı		#NULL!	1	92	444.4	145.9	164	2.84	20.1756	3.17	17.6648	6	1.57	41.3091	13.7	141	5.1	8.4	2.87	44
470	#NULL!	373	0	88	2	2020-03-26	1	1	1	0	0	0	svo	#NULL!		0	0	0	1	0	0	0	0	0	1	0	Solunum Sıkıntısı		#NULL!	1	60	98.4	29.8	234	6.31	5.41987	6.31	5.41987	0	5.26	6.75387	6.8	138	5.1	7.5	3.08	#NULL!
471	#NULL!	747	1	62	1	2020-04-27	18	0	0	0	0	0		#NULL!		0	1	1	0	0	0	0	0	0	0	0	TERLEME		#NULL!	1	89	44.2	38	36	0.76	97.7804	0.99	81.2884	17	0.91	90.0058	3.5	137	3.97	8.5	3.9	107
472	#NULL!	371	0	85	2	2020-03-25	19	0	1	0	1	1	KAH,SVO,HİPOTROİDİ	#NULL!		0	0	0	0	0	0	0	0	0	0	0	Solunum Sıkıntısı		#NULL!	1	91	483	234.1	127	3.05	13.3309	3.45	11.4856	19	3.43	11.5666	11.6	133	5.49	8.8	3.4	109
474	#NULL!	194	1	58	1	2020-03-31	8	0	0	0	0	0		#NULL!		1	1	0	0	0	0	0	0	0	0	0	0		#NULL!	1	96	18.2	14.9	30	0.81	97.9675	0.92	91.3556	6	0.86	95.5851	5.2	141	4.7	9.3	4.49	74
476	#NULL!	444	1	47	2	2020-04-01	6	1	1	1	0	0		#NULL!		1	1	0	0	0	0	0	0	0	0	1	0		#NULL!	1	95	52.5	31.9	20	0.73	96.3385	0.84	81.3025	6	0.84	81.3025	5.5	127	3.7	8.5	4.37	54
477	#NULL!	505	1	69	1	2020-04-02	29	0	0	0	1	0		#NULL!	1	1	1	0	0	0	0	0	0	0	0	0	0		#NULL!	1	95	23.2	15.1	28	0.43	117.64	0.67	98.0379	13	0.42	118.783	6	140	4.83	8.9	3.46	129
[truncated: 49 more columns]
